# Supplementary material for: Chromothripsis is correlated with reduced cytotoxic immune infiltration and diminished responsiveness to checkpoint blockade immunotherapy
Source: Theranostics. 2023 Feb 27;13(4):1443–53. doi: 10.7150/thno.81350 (PMC10008737; doi:10.7150/thno.81350)
Supplement: Supplementary file 1 — Supplementary figures and tables. [file thnov13p1443s1.zip]

Archive with 2 entries (2 files):
- sup_figs.pdf
- sup_tables.xlsx
