# Supplementary material for: Chromothripsis is correlated with reduced cytotoxic immune infiltration and diminished responsiveness to checkpoint blockade immunotherapy
Source: Theranostics. 2023 Feb 27;13(4):1443–53. doi: 10.7150/thno.81350 (PMC10008737; doi:10.7150/thno.81350)
Supplement: Supplementary file 1 — Supplementary figures and tables. [file thnov13p1443s1.zip › sup_tables.xlsx]

## Sheet: Table S1a
Table S1a. Enrichment analysis results on immune cells based on the TCGA dataset
GS	GS	logFC	AveExpr	t	P.Value	adj.P.Val	B
Type_17_T_helper_cell	Th17	0.0935662	-0.0129283	14.0804	1.41436e-44	4.10164e-43	90.2511
Activated_B_cell	Act B	0.121382	0.00896278	13.0724	1.02529e-38	1.48667e-37	76.8593
Immature_dendritic_cell	Imm DC	0.0752498	-0.0336125	12.1162	1.53609e-33	1.48488e-32	65.0423
Eosinophil	Eos	0.0718348	-0.00984763	10.1651	3.77838e-24	2.19146e-23	43.6372
Effector_memeory_CD8_T_cell	Tem CD8	0.107914	-0.0356289	9.77932	1.76598e-22	8.53558e-22	39.8386
Type_1_T_helper_cell	Th1	0.0743628	-0.0158006	9.61282	8.88015e-22	3.67892e-21	38.2436
Immature_B_cell	Imm B	0.100182	-0.00496629	9.07457	1.37034e-19	4.96749e-19	33.2715
Neutrophil	Neu	0.0748197	0.0340369	8.85136	1.02049e-18	3.28826e-18	31.2922
Plasmacytoid_dendritic_cell	pDC	0.0472469	-0.0314875	8.61437	8.16251e-18	2.36713e-17	29.2437
Monocyte	Mon	0.052584	-0.0259974	7.54366	4.99202e-14	1.31608e-13	20.672
MDSC	MDSC	0.0947912	-0.0183522	7.33844	2.33932e-13	5.65336e-13	19.1573
T_follicular_helper_cell	Tfh	0.0587434	-0.0194597	7.14369	9.75859e-13	2.17692e-12	17.7579
Natural_killer_T_cell	NKT	0.0518759	-0.0130569	6.8114	1.0255e-11	2.12426e-11	15.4563
Natural_killer_cell	NK	0.051333	-0.0271244	6.77491	1.31923e-11	2.55052e-11	15.2102
Mast_cell	Mast	0.0583272	0.0214096	6.49315	8.82932e-11	1.60031e-10	13.3538
Macrophage	Mac	0.0524131	-0.01029	6.00099	2.03339e-09	3.46872e-09	10.2986
Activated_dendritic_cell	Act DC	0.0480291	-0.0130861	5.97833	2.33614e-09	3.76378e-09	10.1637
Activated_CD8_T_cell	Act CD8	0.0550816	-0.0368262	5.81661	6.20065e-09	9.46414e-09	9.21553
CD56dim_natural_killer_cell	CD56dim	0.0422898	-0.0221899	5.76154	8.59626e-09	1.24646e-08	8.89854
CD56bright_natural_killer_cell	CD56bright	0.029786	-0.0249664	5.69713	1.25495e-08	1.73303e-08	8.5316
Gamma_delta_T_cell	Tgd	0.0296142	-0.0261256	4.33602	1.46594e-05	1.93237e-05	1.73693
Central_memory_CD4_T_cel	Tcm CD4	0.0325795	-0.0424364	4.27635	1.91851e-05	2.41899e-05	1.48107
Central_memory_CD8_T_cell	Tcm CD8	-0.0329509	-0.0200724	-4.1042	4.09136e-05	4.94373e-05	0.762609
Regulatory_T_cell	Treg	0.0408826	-0.0154908	3.52994	0.000417627	0.000484448	-1.42116
Effector_memeory_CD4_T_cell	Tem CD4	0.0222195	-0.0216875	3.50663	0.000455928	0.000508535	-1.50289
Type_2_T_helper_cell	Th2	-0.0228036	-0.027874	-3.38309	0.000719666	0.000772974	-1.92701
Activated_CD4_T_cell	Act CD4	-0.0249856	-0.0167104	-2.24739	0.024638	0.0255179	-5.11448
Memory_B_cell	Mem B	0.0120943	-0.0263331	1.75545	0.0792152	0.0792152	-6.09649

## Sheet: Table S1b
Table S1b. Enrichment analysis results on immune cells based on the PCAWG dataset
GS	GS	logFC	AveExpr	t	P.Value	adj.P.Val	B
Activated_B_cell	Act B	0.200548	-0.0516529	8.86981	2.74173e-18	7.95102e-17	30.6841
Immature_B_cell	Imm B	0.193219	-0.0627995	7.85045	9.44024e-15	9.12557e-14	22.6941
Eosinophil	Eos	0.11687	-0.0293967	7.33605	4.14337e-13	3.00394e-12	18.9942
Type_2_T_helper_cell	Th2	-0.0952574	-0.040682	-5.7236	1.32945e-08	7.71081e-08	8.89884
Central_memory_CD8_T_cell	Tcm CD8	-0.0988691	-0.043292	-5.59646	2.73335e-08	1.32112e-07	8.20227
Effector_memeory_CD8_T_cell	Tem CD8	0.108126	-0.0542759	4.66915	3.38031e-06	1.40042e-05	3.57349
Type_17_T_helper_cell	Th17	0.0522109	-0.0415029	3.76833	0.000172678	0.000625956	-0.149555
MDSC	MDSC	0.0881872	-0.0289672	3.4228	0.000641589	0.00206734	-1.37195
Gamma_delta_T_cell	Tgd	-0.0388927	-0.0438273	-2.65524	0.0080346	0.0233003	-3.67422
Activated_CD8_T_cell	Act CD8	0.056695	-0.0475787	2.58182	0.00995088	0.0262341	-3.86439
CD56bright_natural_killer_cell	CD56bright	-0.0301758	-0.0316148	-2.25349	0.0244159	0.0590051	-4.65024
Effector_memeory_CD4_T_cell	Tem CD4	0.0329208	-0.0406498	2.20696	0.027514	0.0613774	-4.75306
Regulatory_T_cell	Treg	-0.0514396	-0.0268833	-2.16208	0.0308176	0.0638364	-4.8502
Central_memory_CD4_T_cel	Tcm CD4	-0.0326575	-0.0594739	-2.0714	0.0385439	0.0745182	-5.04046
Immature_dendritic_cell	Imm DC	-0.0286906	-0.0456786	-1.80557	0.0712465	0.129134	-5.55154
Macrophage	Mac	-0.0334074	-0.0219408	-1.69528	0.0902934	0.15403	-5.74314
Type_1_T_helper_cell	Th1	0.023146	-0.0336058	1.59622	0.110715	0.172791	-5.90498
CD56dim_natural_killer_cell	CD56dim	-0.022738	-0.048011	-1.56374	0.118153	0.172791	-5.95592
Natural_killer_T_cell	NKT	0.0254809	-0.0355575	1.55945	0.119166	0.172791	-5.96259
Natural_killer_cell	NK	-0.0240315	-0.0388913	-1.45356	0.146341	0.20209	-6.12101
Mast_cell	Mast	-0.0245151	0.0317117	-1.39449	0.163439	0.215443	-6.20456
Monocyte	Mon	0.0200491	-0.0269177	1.25409	0.210065	0.264864	-6.3893
Neutrophil	Neu	0.0194097	0.00431299	1.00954	0.312927	0.37812	-6.6644
Activated_dendritic_cell	Act DC	0.0138201	-0.0206907	0.872032	0.383373	0.444713	-6.79303
Activated_CD4_T_cell	Act CD4	0.0164106	-0.0389076	0.69119	0.489586	0.546077	-6.93361
Memory_B_cell	Mem B	-0.00986357	-0.0474034	-0.594402	0.55236	0.593276	-6.9955
Plasmacytoid_dendritic_cell	pDC	0.00627688	-0.0501486	0.48501	0.627761	0.627788	-7.05423
T_follicular_helper_cell	Tfh	-0.00801056	-0.0180014	-0.484972	0.627788	0.627788	-7.05425

## Sheet: Table S2a
Table S2a. Enrichment analysis results on signaling pathway based in pan-cancer
Geneset	logFC	AveExpr	t	P.Value	adj.P.Val	B	Dataset
BIOCARTA_IFNG_PATHWAY	0.0859423	-0.0478295	2.99159	0.00283462	0.00723774	-2.27396	PCAWG
KEGG_ANTIGEN_PROCESSING_AND_PRESENTATION	0.0947368	-0.0245881	4.8708	1.27e-06	9.48e-06	4.89822	PCAWG
KEGG_NATURAL_KILLER_CELL_MEDIATED_CYTOTOXICITY	0.0955255	-0.0328748	5.9161	4.35e-09	7.9e-08	10.31	PCAWG
PID_CD8_TCR_PATHWAY	0.137773	-0.0670019	6.36858	2.76e-10	8.45e-09	12.9586	PCAWG
REACTOME_INTERLEUKIN_2_SIGNALIN	0.182294	-0.0656893	6.79338	1.76e-11	8.07e-10	15.61	PCAWG
REACTOME_INTERLEUKIN_15_SIGNALING	0.111674	-0.0624471	4.59584	4.79e-06	2.92e-05	3.6414	PCAWG
BIOCARTA_IFNG_PATHWAY	0.0618763	-0.0263867	4.64326	3.48e-06	7.14e-06	3.39446	TCGA
KEGG_ANTIGEN_PROCESSING_AND_PRESENTATION	0.0852529	-0.00605069	9.61762	8.48e-22	6.4e-21	38.5048	TCGA
KEGG_NATURAL_KILLER_CELL_MEDIATED_CYTOTOXICITY	0.0857919	-0.0119306	11.6435	4.04e-31	8.15e-30	59.6952	TCGA
PID_CD8_TCR_PATHWAY	0.085193	-0.0311546	9.4859	2.99e-21	2.17e-20	37.2639	TCGA
REACTOME_INTERLEUKIN_2_SIGNALING	0.149152	-0.0211384	12.4653	2.19e-35	7.51e-34	69.4099	TCGA
REACTOME_INTERLEUKIN_15_SIGNALING	0.0871719	-0.0338276	7.87203	3.87e-15	1.67e-14	23.4268	TCGA

## Sheet: Table S2b
Table S2b. Enrichment analysis results on signaling pathway based on the TCGA dataset
Gene signature	logFC	AveExpr	t	P.Value	B	adj.P.Val	cancertype
REACTOME_INTERLEUKIN_2_SIGNALING	0.258347	-0.0215744	2.41195	0.0180826	-3.23357	0.134094	TCGA-ACC
KEGG_NATURAL_KILLER_CELL_MEDIATED_CYTOTOXICITY	0.0956558	-0.0238433	1.61961	0.109127	-4.63562	0.309874	TCGA-ACC
PID_CD8_TCR_DOWNSTREAM_PATHWAY	0.0943607	-0.0248264	1.5032	0.1366	-4.79879	0.347296	TCGA-ACC
KEGG_ANTIGEN_PROCESSING_AND_PRESENTATION	0.0966663	-0.0157894	1.2426	0.217529	-5.1222	0.444581	TCGA-ACC
REACTOME_INTERLEUKIN_15_SIGNALING	0.113748	-0.0464097	1.26973	0.207745	-5.09127	0.435925	TCGA-ACC
BIOCARTA_IFNG_PATHWAY	-0.0655098	-0.028869	-0.729118	0.467991	-5.58493	0.675375	TCGA-ACC
REACTOME_INTERLEUKIN_2_SIGNALING	0.147387	-0.0326454	2.73798	0.00645122	-2.45119	0.0785111	TCGA-BLCA
KEGG_NATURAL_KILLER_CELL_MEDIATED_CYTOTOXICITY	0.0691428	-0.0127676	2.02456	0.0435611	-4.00445	0.149676	TCGA-BLCA
PID_CD8_TCR_DOWNSTREAM_PATHWAY	0.0525264	-0.0134052	1.31805	0.188223	-5.09213	0.335632	TCGA-BLCA
KEGG_ANTIGEN_PROCESSING_AND_PRESENTATION	0.0575679	-0.011755	1.25836	0.208979	-5.1632	0.361032	TCGA-BLCA
REACTOME_INTERLEUKIN_15_SIGNALING	0.137469	-0.0328724	2.72316	0.00674238	-2.48803	0.0787482	TCGA-BLCA
BIOCARTA_IFNG_PATHWAY	0.150735	-0.0281334	2.37954	0.0177913	-3.28806	0.102764	TCGA-BLCA
REACTOME_INTERLEUKIN_2_SIGNALING	0.196817	-0.0286745	7.10705	2.14941e-12	17.5878	0.0001	TCGA-BRCA
KEGG_NATURAL_KILLER_CELL_MEDIATED_CYTOTOXICITY	0.0449302	-0.0175535	2.44078	0.0148154	-3.88715	0.0255815	TCGA-BRCA
PID_CD8_TCR_DOWNSTREAM_PATHWAY	0.0626493	-0.0118356	3.09497	0.00201898	-2.10862	0.00418287	TCGA-BRCA
KEGG_ANTIGEN_PROCESSING_AND_PRESENTATION	0.0419263	-0.017928	1.88056	0.0603009	-5.07944	0.0901146	TCGA-BRCA
REACTOME_INTERLEUKIN_15_SIGNALING	0.142488	-0.0212732	6.28007	4.89454e-10	12.3325	0.0001	TCGA-BRCA
BIOCARTA_IFNG_PATHWAY	0.101347	-0.0159467	3.41851	0.000653132	-1.0764	0.00149986	TCGA-BRCA
REACTOME_INTERLEUKIN_2_SIGNALING	0.218905	-0.0215368	2.4815	0.0136509	-3.03321	0.203677	TCGA-CESC
KEGG_NATURAL_KILLER_CELL_MEDIATED_CYTOTOXICITY	0.137064	-0.0122468	2.55564	0.0111105	-2.86573	0.19393	TCGA-CESC
PID_CD8_TCR_DOWNSTREAM_PATHWAY	0.185811	-0.0119529	3.2406	0.00133193	-1.09934	0.11533	TCGA-CESC
KEGG_ANTIGEN_PROCESSING_AND_PRESENTATION	0.125204	-0.0138455	1.74763	0.0815886	-4.434	0.339261	TCGA-CESC
REACTOME_INTERLEUKIN_15_SIGNALING	0.123559	-0.0236666	1.5072	0.132851	-4.78975	0.406356	TCGA-CESC
BIOCARTA_IFNG_PATHWAY	0.152462	-0.0178313	1.64155	0.10177	-4.59731	0.365378	TCGA-CESC
REACTOME_INTERLEUKIN_2_SIGNALING	0.397072	-0.00279893	2.65371	0.0112457	-3.43358	0.678845	TCGA-CHOL
KEGG_NATURAL_KILLER_CELL_MEDIATED_CYTOTOXICITY	0.255222	-0.0156026	2.41902	0.0200439	-3.65793	0.678845	TCGA-CHOL
PID_CD8_TCR_DOWNSTREAM_PATHWAY	0.193264	0.00117856	1.67142	0.102187	-4.27716	0.780599	TCGA-CHOL
KEGG_ANTIGEN_PROCESSING_AND_PRESENTATION	0.299837	-0.0105486	2.24846	0.029936	-3.81297	0.678845	TCGA-CHOL
REACTOME_INTERLEUKIN_15_SIGNALING	0.269252	-0.0132957	1.91871	0.0619388	-4.09063	0.736764	TCGA-CHOL
BIOCARTA_IFNG_PATHWAY	0.212273	-0.043955	1.29242	0.203385	-4.52169	0.862776	TCGA-CHOL
REACTOME_INTERLEUKIN_2_SIGNALING	0.0823793	-0.0176653	1.42266	0.155532	-5.01049	0.383169	TCGA-COAD
KEGG_NATURAL_KILLER_CELL_MEDIATED_CYTOTOXICITY	0.124284	-0.0217355	3.12706	0.00188084	-1.43052	0.0553719	TCGA-COAD
PID_CD8_TCR_DOWNSTREAM_PATHWAY	0.126019	-0.0134571	2.87973	0.00417127	-2.11135	0.0739771	TCGA-COAD
KEGG_ANTIGEN_PROCESSING_AND_PRESENTATION	0.124796	-0.0181941	2.47552	0.0136737	-3.10759	0.116487	TCGA-COAD
REACTOME_INTERLEUKIN_15_SIGNALING	0.072677	-0.0261157	1.22076	0.222822	-5.25931	0.468228	TCGA-COAD
BIOCARTA_IFNG_PATHWAY	0.201398	-0.0246699	2.84584	0.00463312	-2.20046	0.0780585	TCGA-COAD
REACTOME_INTERLEUKIN_2_SIGNALING	0.00973947	-0.0210382	0.133874	0.893674	-5.42272	0.980737	TCGA-ESCA
KEGG_NATURAL_KILLER_CELL_MEDIATED_CYTOTOXICITY	0.0493726	-0.0131835	1.03536	0.302096	-4.99397	0.734198	TCGA-ESCA
PID_CD8_TCR_DOWNSTREAM_PATHWAY	0.0366135	-0.00405146	0.697702	0.486397	-5.23158	0.814982	TCGA-ESCA
KEGG_ANTIGEN_PROCESSING_AND_PRESENTATION	-0.0379367	-0.00600792	-0.618684	0.537022	-5.27392	0.84291	TCGA-ESCA
REACTOME_INTERLEUKIN_15_SIGNALING	0.00891053	-0.0334404	0.123726	0.901691	-5.42379	0.982451	TCGA-ESCA
BIOCARTA_IFNG_PATHWAY	-0.129212	-0.0298446	-1.54118	0.125288	-4.46851	0.671393	TCGA-ESCA
REACTOME_INTERLEUKIN_2_SIGNALING	0.163624	-0.0285663	2.50087	0.0127118	-3.13959	0.0765309	TCGA-HNSC
KEGG_NATURAL_KILLER_CELL_MEDIATED_CYTOTOXICITY	0.148696	-0.0154499	3.72799	0.000215352	0.424273	0.00728732	TCGA-HNSC
PID_CD8_TCR_DOWNSTREAM_PATHWAY	0.155678	-0.0117224	3.49609	0.000514683	-0.351978	0.0113493	TCGA-HNSC
KEGG_ANTIGEN_PROCESSING_AND_PRESENTATION	0.139596	-0.0127097	2.53018	0.0117102	-3.0703	0.0721231	TCGA-HNSC
REACTOME_INTERLEUKIN_15_SIGNALING	0.142664	-0.0246723	2.27357	0.02342	-3.6502	0.114723	TCGA-HNSC
BIOCARTA_IFNG_PATHWAY	0.218338	-0.0181059	2.83899	0.00471209	-2.29261	0.0411159	TCGA-HNSC
REACTOME_INTERLEUKIN_2_SIGNALING	0.073886	-0.0117214	0.524516	0.60014	-5.47318	0.915365	TCGA-KIRC
KEGG_NATURAL_KILLER_CELL_MEDIATED_CYTOTOXICITY	0.060046	-0.00827958	0.70838	0.479022	-5.37517	0.904708	TCGA-KIRC
PID_CD8_TCR_DOWNSTREAM_PATHWAY	0.0336086	0.00457692	0.352154	0.724863	-5.53855	0.9591	TCGA-KIRC
KEGG_ANTIGEN_PROCESSING_AND_PRESENTATION	0.0560667	-0.00809263	0.512007	0.60886	-5.47879	0.917001	TCGA-KIRC
REACTOME_INTERLEUKIN_15_SIGNALING	0.073149	-0.0110217	0.580425	0.561875	-5.44647	0.915365	TCGA-KIRC
BIOCARTA_IFNG_PATHWAY	0.0204382	-0.00668089	0.132543	0.894605	-5.5846	0.984056	TCGA-KIRC
REACTOME_INTERLEUKIN_2_SIGNALING	-0.0496677	-0.0350129	-0.443981	0.657385	-5.06536	0.954033	TCGA-KIRP
KEGG_NATURAL_KILLER_CELL_MEDIATED_CYTOTOXICITY	-0.0111604	-0.00915902	-0.16512	0.868964	-5.12133	0.978665	TCGA-KIRP
PID_CD8_TCR_DOWNSTREAM_PATHWAY	-0.0333982	-0.00750038	-0.433372	0.665064	-5.06842	0.954033	TCGA-KIRP
KEGG_ANTIGEN_PROCESSING_AND_PRESENTATION	0.0279287	-0.00231966	0.325197	0.745264	-5.09546	0.954033	TCGA-KIRP
REACTOME_INTERLEUKIN_15_SIGNALING	-0.0383985	-0.0364441	-0.387981	0.698312	-5.08071	0.954033	TCGA-KIRP
BIOCARTA_IFNG_PATHWAY	-0.11574	-0.018907	-0.973931	0.330897	-4.81827	0.943333	TCGA-KIRP
REACTOME_INTERLEUKIN_2_SIGNALING	0.100317	-0.0281801	1.56659	0.118062	-4.50806	0.963066	TCGA-LIHC
KEGG_NATURAL_KILLER_CELL_MEDIATED_CYTOTOXICITY	0.0512875	-0.0159095	1.35957	0.17479	-4.76539	0.963066	TCGA-LIHC
PID_CD8_TCR_DOWNSTREAM_PATHWAY	0.0620833	-0.0097149	1.43499	0.152133	-4.67581	0.963066	TCGA-LIHC
KEGG_ANTIGEN_PROCESSING_AND_PRESENTATION	0.035759	-0.0210824	0.705006	0.481248	-5.34119	0.963071	TCGA-LIHC
REACTOME_INTERLEUKIN_15_SIGNALING	-0.00580325	-0.0296365	-0.10275	0.918217	-5.54905	0.985385	TCGA-LIHC
BIOCARTA_IFNG_PATHWAY	0.0729078	-0.0166771	1.13286	0.258003	-5.00585	0.963066	TCGA-LIHC
REACTOME_INTERLEUKIN_2_SIGNALING	0.148235	-0.0244883	2.99258	0.0029015	-1.97805	0.0124081	TCGA-LUAD
KEGG_NATURAL_KILLER_CELL_MEDIATED_CYTOTOXICITY	0.100575	-0.00805909	3.52478	0.000462324	-0.337607	0.00325618	TCGA-LUAD
PID_CD8_TCR_DOWNSTREAM_PATHWAY	0.0898885	-0.00890679	2.79334	0.0054145	-2.5258	0.0196309	TCGA-LUAD
KEGG_ANTIGEN_PROCESSING_AND_PRESENTATION	0.0880192	-0.000948944	2.61872	0.00909091	-2.97579	0.0289337	TCGA-LUAD
REACTOME_INTERLEUKIN_15_SIGNALING	0.0840194	-0.0294684	1.94289	0.0525839	-4.44971	0.108257	TCGA-LUAD
BIOCARTA_IFNG_PATHWAY	0.139474	-0.0235602	2.91755	0.00368493	-2.18861	0.0146601	TCGA-LUAD
REACTOME_INTERLEUKIN_2_SIGNALING	0.0644723	-0.0225534	1.11778	0.264206	-5.20419	0.693864	TCGA-LUSC
KEGG_NATURAL_KILLER_CELL_MEDIATED_CYTOTOXICITY	0.060598	-0.0145363	1.6821	0.0931811	-4.49136	0.618057	TCGA-LUSC
PID_CD8_TCR_DOWNSTREAM_PATHWAY	0.0595621	-0.00771493	1.59363	0.111658	-4.62192	0.618057	TCGA-LUSC
KEGG_ANTIGEN_PROCESSING_AND_PRESENTATION	0.0563306	-0.00910592	1.27549	0.202733	-5.03367	0.672747	TCGA-LUSC
REACTOME_INTERLEUKIN_15_SIGNALING	0.0274189	-0.0242958	0.514677	0.607009	-5.64961	0.874476	TCGA-LUSC
BIOCARTA_IFNG_PATHWAY	0.0688107	-0.0210117	1.10945	0.267774	-5.21256	0.696179	TCGA-LUSC
REACTOME_INTERLEUKIN_2_SIGNALING	0.118014	-0.0318108	1.1421	0.256582	-4.73774	0.697902	TCGA-MESO
KEGG_NATURAL_KILLER_CELL_MEDIATED_CYTOTOXICITY	0.0652765	-0.00804939	0.914738	0.362886	-4.90021	0.748536	TCGA-MESO
PID_CD8_TCR_DOWNSTREAM_PATHWAY	0.0532573	-0.00262526	0.673793	0.502249	-5.03403	0.811344	TCGA-MESO
KEGG_ANTIGEN_PROCESSING_AND_PRESENTATION	0.118399	0.00485284	1.32147	0.189849	-4.58527	0.651484	TCGA-MESO
REACTOME_INTERLEUKIN_15_SIGNALING	-0.000776327	-0.0240238	-0.00790226	0.993713	-5.19374	0.998094	TCGA-MESO
BIOCARTA_IFNG_PATHWAY	0.105943	-0.0277623	1.05389	0.294887	-4.8049	0.713573	TCGA-MESO
REACTOME_INTERLEUKIN_2_SIGNALING	0.0808777	-0.025599	1.45355	0.146947	-5.00538	0.364765	TCGA-OV
KEGG_NATURAL_KILLER_CELL_MEDIATED_CYTOTOXICITY	0.109049	-0.00482151	2.92906	0.0036173	-2.00665	0.0605076	TCGA-OV
PID_CD8_TCR_DOWNSTREAM_PATHWAY	0.0877628	0.00634447	2.27637	0.0234126	-3.57512	0.142283	TCGA-OV
KEGG_ANTIGEN_PROCESSING_AND_PRESENTATION	0.134066	0.00474885	3.01233	0.00277659	-1.77955	0.054861	TCGA-OV
REACTOME_INTERLEUKIN_15_SIGNALING	0.0633507	-0.0164962	1.1849	0.236841	-5.33753	0.470803	TCGA-OV
BIOCARTA_IFNG_PATHWAY	0.132056	-0.0111156	2.1326	0.0336365	-3.86948	0.165595	TCGA-OV
REACTOME_INTERLEUKIN_2_SIGNALING	0.191988	0.000970725	2.0073	0.0461907	-3.9858	0.242831	TCGA-PAAD
KEGG_NATURAL_KILLER_CELL_MEDIATED_CYTOTOXICITY	0.0542744	0.000898281	0.949335	0.343704	-5.39971	0.61405	TCGA-PAAD
PID_CD8_TCR_DOWNSTREAM_PATHWAY	0.123665	-0.00074104	1.98877	0.0482181	-4.01897	0.245064	TCGA-PAAD
KEGG_ANTIGEN_PROCESSING_AND_PRESENTATION	0.112754	-0.000269131	1.65056	0.100545	-4.57248	0.338292	TCGA-PAAD
REACTOME_INTERLEUKIN_15_SIGNALING	0.162604	-0.0103108	1.75803	0.0804162	-4.40733	0.309341	TCGA-PAAD
BIOCARTA_IFNG_PATHWAY	0.126412	-0.00376868	1.21971	0.224146	-5.13263	0.504752	TCGA-PAAD
REACTOME_INTERLEUKIN_2_SIGNALING	0.256928	-0.0134993	2.6492	0.00878057	-2.69073	0.118578	TCGA-PCPG
KEGG_NATURAL_KILLER_CELL_MEDIATED_CYTOTOXICITY	0.0848948	-0.010751	1.3707	0.172164	-5.01793	0.422145	TCGA-PCPG
PID_CD8_TCR_DOWNSTREAM_PATHWAY	0.0758801	-0.00556018	1.18102	0.239143	-5.24071	0.49096	TCGA-PCPG
KEGG_ANTIGEN_PROCESSING_AND_PRESENTATION	0.138532	-0.0156744	1.85652	0.0650019	-4.30061	0.266155	TCGA-PCPG
REACTOME_INTERLEUKIN_15_SIGNALING	0.293792	-0.0339655	3.57755	0.000444918	-0.153689	0.04678	TCGA-PCPG
BIOCARTA_IFNG_PATHWAY	0.12075	-0.0217908	1.35583	0.176838	-5.03656	0.427807	TCGA-PCPG
REACTOME_INTERLEUKIN_2_SIGNALING	0.226703	-0.0229686	4.87693	1.464e-06	4.88047	0.0001	TCGA-PRAD
KEGG_NATURAL_KILLER_CELL_MEDIATED_CYTOTOXICITY	0.1162	-0.0108523	4.43999	1.11542e-05	2.97586	0.0001	TCGA-PRAD
PID_CD8_TCR_DOWNSTREAM_PATHWAY	0.105511	-0.00406127	3.49851	0.000511037	-0.562281	0.00153834	TCGA-PRAD
KEGG_ANTIGEN_PROCESSING_AND_PRESENTATION	0.088825	-0.00488817	2.9729	0.00309704	-2.19062	0.00687609	TCGA-PRAD
REACTOME_INTERLEUKIN_15_SIGNALING	0.269409	-0.0142265	5.91036	6.44703e-09	10.0171	0.0001	TCGA-PRAD
BIOCARTA_IFNG_PATHWAY	0.113061	-0.0133762	2.46022	0.0142333	-3.53265	0.0256601	TCGA-PRAD
REACTOME_INTERLEUKIN_2_SIGNALING	-0.0380012	-0.0220552	-0.533028	0.594731	-5.26848	0.921304	TCGA-READ
KEGG_NATURAL_KILLER_CELL_MEDIATED_CYTOTOXICITY	-0.0279508	-0.0178722	-0.577335	0.5645	-5.24891	0.913289	TCGA-READ
PID_CD8_TCR_DOWNSTREAM_PATHWAY	-0.0474052	-0.0105737	-0.893654	0.372808	-5.06416	0.870516	TCGA-READ
KEGG_ANTIGEN_PROCESSING_AND_PRESENTATION	-0.0833031	-0.00990264	-1.32824	0.185933	-4.68276	0.784838	TCGA-READ
REACTOME_INTERLEUKIN_15_SIGNALING	0.016049	-0.0247827	0.210289	0.833701	-5.36401	0.977193	TCGA-READ
BIOCARTA_IFNG_PATHWAY	0.0493141	-0.0110341	0.538272	0.591114	-5.26624	0.920305	TCGA-READ
REACTOME_INTERLEUKIN_2_SIGNALING	-0.081975	-0.0252748	-1.57813	0.115744	-5.26497	0.194825	TCGA-SARC
KEGG_NATURAL_KILLER_CELL_MEDIATED_CYTOTOXICITY	-0.123025	-0.0191382	-3.27823	0.00118587	-1.31828	0.00470514	TCGA-SARC
PID_CD8_TCR_DOWNSTREAM_PATHWAY	-0.130017	-0.0157864	-3.44711	0.000659921	-0.784976	0.00288679	TCGA-SARC
KEGG_ANTIGEN_PROCESSING_AND_PRESENTATION	-0.0207455	-0.0138551	-0.450951	0.652398	-6.38058	0.745514	TCGA-SARC
REACTOME_INTERLEUKIN_15_SIGNALING	-0.0437669	-0.0239016	-0.92654	0.355018	-6.06001	0.473572	TCGA-SARC
BIOCARTA_IFNG_PATHWAY	-0.171041	-0.00220581	-3.12211	0.00199685	-1.78938	0.00708281	TCGA-SARC
REACTOME_INTERLEUKIN_2_SIGNALING	0.136507	-0.0245462	1.58162	0.116638	-4.39253	0.892986	TCGA-SKCM
KEGG_NATURAL_KILLER_CELL_MEDIATED_CYTOTOXICITY	0.082925	-0.0157042	1.54571	0.125076	-4.43613	0.892986	TCGA-SKCM
PID_CD8_TCR_DOWNSTREAM_PATHWAY	0.0929554	-0.00857957	1.53858	0.12681	-4.44469	0.892986	TCGA-SKCM
KEGG_ANTIGEN_PROCESSING_AND_PRESENTATION	0.139378	-0.0106228	1.85476	0.0663365	-4.03013	0.892986	TCGA-SKCM
REACTOME_INTERLEUKIN_15_SIGNALING	0.0778154	-0.0288129	1.06526	0.289117	-4.92691	0.892986	TCGA-SKCM
BIOCARTA_IFNG_PATHWAY	0.0810251	-0.0138577	0.868447	0.38706	-5.07715	0.893834	TCGA-SKCM
REACTOME_INTERLEUKIN_2_SIGNALING	0.287105	-0.023916	5.53445	5.87927e-08	7.95149	0.0001	TCGA-STAD
KEGG_NATURAL_KILLER_CELL_MEDIATED_CYTOTOXICITY	0.178187	-0.00837154	5.58574	4.48163e-08	8.20712	0.0001	TCGA-STAD
PID_CD8_TCR_DOWNSTREAM_PATHWAY	0.193221	-0.000142046	5.66411	2.94891e-08	8.60152	0.0001	TCGA-STAD
KEGG_ANTIGEN_PROCESSING_AND_PRESENTATION	0.169151	-0.0072545	4.05676	6.05764e-05	1.47738	0.000716212	TCGA-STAD
REACTOME_INTERLEUKIN_15_SIGNALING	0.251919	-0.0193254	5.0734	6.16365e-07	5.74421	0.0001	TCGA-STAD
BIOCARTA_IFNG_PATHWAY	0.205709	-0.0328117	3.65798	0.00029063	0.0400871	0.00243765	TCGA-STAD
REACTOME_INTERLEUKIN_2_SIGNALING	0.236291	-0.0221551	4.06168	5.60136e-05	1.54357	0.000970024	TCGA-UCEC
KEGG_NATURAL_KILLER_CELL_MEDIATED_CYTOTOXICITY	0.114043	-0.0177311	3.22415	0.00134057	-1.34644	0.00813737	TCGA-UCEC
PID_CD8_TCR_DOWNSTREAM_PATHWAY	0.136268	-0.00880796	3.58725	0.000364836	-0.171095	0.00335649	TCGA-UCEC
KEGG_ANTIGEN_PROCESSING_AND_PRESENTATION	0.0596639	-0.0100708	1.26827	0.205252	-5.56691	0.313902	TCGA-UCEC
REACTOME_INTERLEUKIN_15_SIGNALING	0.131705	-0.0435948	2.38383	0.0174812	-3.6012	0.050505	TCGA-UCEC
BIOCARTA_IFNG_PATHWAY	0.0830392	-0.0247233	1.29572	0.195629	-5.53282	0.302644	TCGA-UCEC
REACTOME_INTERLEUKIN_2_SIGNALING	0.13925	-0.0212437	1.32924	0.18872	-4.83731	0.61805	TCGA-UCS
KEGG_NATURAL_KILLER_CELL_MEDIATED_CYTOTOXICITY	0.101506	-0.0159219	1.41708	0.16155	-4.73466	0.583564	TCGA-UCS
PID_CD8_TCR_DOWNSTREAM_PATHWAY	0.0257677	0.00967585	0.332836	0.740399	-5.55436	0.939819	TCGA-UCS
KEGG_ANTIGEN_PROCESSING_AND_PRESENTATION	0.109004	-0.00413189	1.26182	0.21182	-4.91193	0.638355	TCGA-UCS
REACTOME_INTERLEUKIN_15_SIGNALING	0.0240787	-0.0257855	0.225918	0.822021	-5.58064	0.964855	TCGA-UCS
BIOCARTA_IFNG_PATHWAY	0.0460587	-0.0303028	0.349623	0.727826	-5.54933	0.933079	TCGA-UCS

## Sheet: Table S2c
Table S2c. Enrichment analysis results on signaling pathway based on the PCAWG dataset
Gene signature	logFC	AveExpr	t	P.Value	B	adj.P.Val	cancertype
REACTOME_INTERLEUKIN_2_SIGNALING	0.104169	-0.0220148	0.750568	0.458153	-4.7484	0.954052	BLCA
PID_CD8_TCR_PATHWAY	0.0363018	-0.0614399	0.299463	0.766437	-4.84977	0.991	BLCA
KEGG_NATURAL_KILLER_CELL_MEDIATED_CYTOTOXICITY	0.00987907	-0.0208024	0.0839235	0.933617	-4.86769	0.999064	BLCA
KEGG_ANTIGEN_PROCESSING_AND_PRESENTATION	-0.17754	-0.0309917	-1.25551	0.217984	-4.53894	0.85191	BLCA
REACTOME_INTERLEUKIN_15_SIGNALING	0.156103	-0.0335139	1.08069	0.287555	-4.62222	0.918179	BLCA
BIOCARTA_IFNG_PATHWAY	0.184095	-0.0365556	0.972229	0.337906	-4.66829	0.948327	BLCA
REACTOME_INTERLEUKIN_2_SIGNALING	0.0409018	-0.0482507	0.422377	0.673716	-5.24231	0.999659	BRCA
PID_CD8_TCR_PATHWAY	0.0412074	-0.0481005	0.515979	0.607082	-5.20863	0.999659	BRCA
KEGG_NATURAL_KILLER_CELL_MEDIATED_CYTOTOXICITY	0.0411756	-0.0217351	0.638167	0.524919	-5.15464	0.999659	BRCA
KEGG_ANTIGEN_PROCESSING_AND_PRESENTATION	0.0365433	-0.0266555	0.481309	0.631417	-5.22189	0.999659	BRCA
REACTOME_INTERLEUKIN_15_SIGNALING	0.0821722	-0.0455315	1.03594	0.302892	-4.90103	0.999659	BRCA
BIOCARTA_IFNG_PATHWAY	0.104182	-0.0450617	1.13029	0.261233	-4.82363	0.999659	BRCA
REACTOME_INTERLEUKIN_2_SIGNALING	0.132409	-0.014723	1.12169	0.268148	-5.01175	0.569162	COAD
PID_CD8_TCR_PATHWAY	0.280926	-0.0254112	2.78215	0.00795527	-2.48484	0.257666	COAD
KEGG_NATURAL_KILLER_CELL_MEDIATED_CYTOTOXICITY	0.248637	-0.00822813	3.03874	0.00400956	-1.95526	0.218595	COAD
KEGG_ANTIGEN_PROCESSING_AND_PRESENTATION	0.169366	-0.0156103	1.49805	0.141343	-4.60099	0.44876	COAD
REACTOME_INTERLEUKIN_15_SIGNALING	0.176868	-0.0201674	1.47814	0.146576	-4.62539	0.458089	COAD
BIOCARTA_IFNG_PATHWAY	0.21091	0.0168608	1.33862	0.187649	-4.78812	0.495017	COAD
REACTOME_INTERLEUKIN_2_SIGNALING	0.285154	-0.0371413	1.7114	0.0934442	-4.20863	0.625248	HNSC
PID_CD8_TCR_PATHWAY	0.31213	-0.0408583	2.25944	0.0284205	-3.6703	0.624464	HNSC
KEGG_NATURAL_KILLER_CELL_MEDIATED_CYTOTOXICITY	0.220012	-0.0305054	2.03716	0.0471529	-3.90249	0.624464	HNSC
KEGG_ANTIGEN_PROCESSING_AND_PRESENTATION	0.152555	-0.0169368	1.07539	0.28756	-4.67265	0.697306	HNSC
REACTOME_INTERLEUKIN_15_SIGNALING	0.363964	-0.0195993	2.36687	0.0220089	-3.5519	0.624464	HNSC
BIOCARTA_IFNG_PATHWAY	0.154978	-0.0592895	0.82169	0.415305	-4.80289	0.759848	HNSC
REACTOME_INTERLEUKIN_2_SIGNALING	0.0943845	-0.0302935	0.765024	0.448161	-4.80033	0.84739	KIRC
PID_CD8_TCR_PATHWAY	-0.0291113	-0.0323494	-0.269091	0.789062	-4.93239	0.964326	KIRC
KEGG_NATURAL_KILLER_CELL_MEDIATED_CYTOTOXICITY	-0.000717947	-0.0220925	-0.00837549	0.993354	-4.9512	0.999817	KIRC
KEGG_ANTIGEN_PROCESSING_AND_PRESENTATION	-0.107842	-0.0337609	-1.04417	0.301859	-4.67239	0.787466	KIRC
REACTOME_INTERLEUKIN_15_SIGNALING	0.165765	-0.0315179	1.44568	0.155041	-4.42508	0.740597	KIRC
BIOCARTA_IFNG_PATHWAY	-0.125912	-0.0455752	-0.984653	0.329941	-4.70279	0.807787	KIRC
REACTOME_INTERLEUKIN_2_SIGNALING	0.18781	-0.0292756	1.64878	0.104748	-4.24965	0.777519	LIHC
PID_CD8_TCR_PATHWAY	0.163639	-0.0250509	1.62107	0.110576	-4.27587	0.777519	LIHC
KEGG_NATURAL_KILLER_CELL_MEDIATED_CYTOTOXICITY	0.156448	-0.0288863	2.22511	0.0300861	-3.621	0.777519	LIHC
KEGG_ANTIGEN_PROCESSING_AND_PRESENTATION	0.133659	-0.0396363	1.46421	0.148684	-4.41685	0.777519	LIHC
REACTOME_INTERLEUKIN_15_SIGNALING	0.115935	-0.047841	1.15334	0.253631	-4.65762	0.792402	LIHC
BIOCARTA_IFNG_PATHWAY	0.318017	-0.0306851	3.02363	0.00375294	-2.52401	0.777519	LIHC
REACTOME_INTERLEUKIN_2_SIGNALING	0.0437939	-0.0356465	0.404358	0.687156	-5.07586	0.894335	LIRI
PID_CD8_TCR_PATHWAY	-0.00811204	-0.0418874	-0.0918361	0.927085	-5.12744	0.98213	LIRI
KEGG_NATURAL_KILLER_CELL_MEDIATED_CYTOTOXICITY	0.0218284	-0.0360783	0.305262	0.761053	-5.09923	0.923173	LIRI
KEGG_ANTIGEN_PROCESSING_AND_PRESENTATION	0.122157	-0.0367745	1.43566	0.155456	-4.45663	0.586571	LIRI
REACTOME_INTERLEUKIN_15_SIGNALING	0.0103202	-0.0427532	0.11119	0.911777	-5.12613	0.979573	LIRI
BIOCARTA_IFNG_PATHWAY	0.0294784	-0.0266031	0.291148	0.771781	-5.10203	0.925634	LIRI
REACTOME_INTERLEUKIN_2_SIGNALING	-0.176717	-0.0347603	-1.18619	0.241947	-4.5912	0.804569	LUAD
PID_CD8_TCR_PATHWAY	-0.122495	-0.0291686	-0.989166	0.328021	-4.69708	0.814997	LUAD
KEGG_NATURAL_KILLER_CELL_MEDIATED_CYTOTOXICITY	-0.0845235	-0.0111024	-0.811594	0.421418	-4.77707	0.833699	LUAD
KEGG_ANTIGEN_PROCESSING_AND_PRESENTATION	-0.0707499	-0.0218611	-0.662222	0.511302	-4.83264	0.869369	LUAD
REACTOME_INTERLEUKIN_15_SIGNALING	-0.241419	-0.0336682	-1.67922	0.100237	-4.25269	0.804569	LUAD
BIOCARTA_IFNG_PATHWAY	0.0339054	-0.00948872	0.220742	0.82632	-4.93206	0.953028	LUAD
REACTOME_INTERLEUKIN_2_SIGNALING	0.0937377	-0.0329413	0.742505	0.461004	-4.9067	0.9997	LUSC
PID_CD8_TCR_PATHWAY	0.0289591	-0.0348664	0.284579	0.777057	-5.05417	0.9997	LUSC
KEGG_NATURAL_KILLER_CELL_MEDIATED_CYTOTOXICITY	0.0963668	-0.0242078	1.13882	0.259815	-4.67651	0.9997	LUSC
KEGG_ANTIGEN_PROCESSING_AND_PRESENTATION	0.0727275	-0.014435	0.756854	0.452432	-4.9	0.9997	LUSC
REACTOME_INTERLEUKIN_15_SIGNALING	0.00941149	-0.0382047	0.0794231	0.93699	-5.07774	0.9997	LUSC
BIOCARTA_IFNG_PATHWAY	0.069457	-0.0403646	0.50409	0.616252	-4.99968	0.9997	LUSC
REACTOME_INTERLEUKIN_2_SIGNALING	0.252591	-0.0245683	2.80592	0.00608222	-2.32641	0.0886742	OV
PID_CD8_TCR_PATHWAY	0.221729	-0.0302666	3.19152	0.00191676	-1.36889	0.077477	OV
KEGG_NATURAL_KILLER_CELL_MEDIATED_CYTOTOXICITY	0.194455	-0.0185999	3.19668	0.00188613	-1.35543	0.077477	OV
KEGG_ANTIGEN_PROCESSING_AND_PRESENTATION	0.197606	-0.00143027	2.61493	0.0103739	-2.76278	0.110312	OV
REACTOME_INTERLEUKIN_15_SIGNALING	0.22065	-0.0149452	2.63789	0.00974223	-2.71169	0.107824	OV
BIOCARTA_IFNG_PATHWAY	0.21708	0.00436479	2.16812	0.0326377	-3.67909	0.180569	OV
REACTOME_INTERLEUKIN_2_SIGNALING	-0.0365502	-0.0210778	-0.445014	0.657473	-5.14317	0.999746	PACA
PID_CD8_TCR_PATHWAY	-0.0143611	-0.0291235	-0.211359	0.833127	-5.19818	0.999746	PACA
KEGG_NATURAL_KILLER_CELL_MEDIATED_CYTOTOXICITY	-0.0403996	-0.0200037	-0.736808	0.463324	-5.01997	0.999746	PACA
KEGG_ANTIGEN_PROCESSING_AND_PRESENTATION	-0.035516	-0.00869818	-0.480521	0.632126	-5.1314	0.999746	PACA
REACTOME_INTERLEUKIN_15_SIGNALING	0.0737724	-0.0227817	0.942227	0.348821	-4.8974	0.999746	PACA
BIOCARTA_IFNG_PATHWAY	-0.064119	-0.0138213	-0.637739	0.525406	-5.06854	0.999746	PACA
REACTOME_INTERLEUKIN_2_SIGNALING	-0.0133073	-0.000422651	-0.0657603	0.948088	-5.76625	0.999502	PRAD
PID_CD8_TCR_PATHWAY	0.0419403	-0.0242024	0.265572	0.792731	-5.73518	0.999502	PRAD
KEGG_NATURAL_KILLER_CELL_MEDIATED_CYTOTOXICITY	0.0345597	-0.008785	0.276202	0.784647	-5.73248	0.999502	PRAD
KEGG_ANTIGEN_PROCESSING_AND_PRESENTATION	0.0515675	-0.0240285	0.345795	0.732369	-5.71222	0.999502	PRAD
REACTOME_INTERLEUKIN_15_SIGNALING	0.0830001	-0.000642796	0.438426	0.664815	-5.6783	0.999502	PRAD
BIOCARTA_IFNG_PATHWAY	0.0972823	0.0249136	0.516772	0.609824	-5.64347	0.999502	PRAD
REACTOME_INTERLEUKIN_2_SIGNALING	-0.0351181	-0.0237516	-0.293142	0.770519	-5.00677	0.958272	RECA
PID_CD8_TCR_PATHWAY	-0.0269061	-0.0176505	-0.272039	0.786612	-5.0103	0.959523	RECA
KEGG_NATURAL_KILLER_CELL_MEDIATED_CYTOTOXICITY	0.113696	-0.00991517	1.46418	0.148847	-4.41323	0.905748	RECA
KEGG_ANTIGEN_PROCESSING_AND_PRESENTATION	0.0668669	-0.00468937	0.71254	0.479147	-4.88257	0.905748	RECA
REACTOME_INTERLEUKIN_15_SIGNALING	-0.0744746	-0.0178264	-0.665713	0.508381	-4.90149	0.907312	RECA
BIOCARTA_IFNG_PATHWAY	0.0657079	0.0155184	0.473724	0.637574	-4.96584	0.933839	RECA
REACTOME_INTERLEUKIN_2_SIGNALING	-0.0661804	-0.0406055	-0.376053	0.708892	-5.85968	0.859893	SARC
PID_CD8_TCR_PATHWAY	-0.125545	-0.0452068	-0.874777	0.386989	-5.56576	0.657583	SARC
KEGG_NATURAL_KILLER_CELL_MEDIATED_CYTOTOXICITY	-0.289473	-0.0272343	-2.22616	0.0317818	-3.70992	0.218217	SARC
KEGG_ANTIGEN_PROCESSING_AND_PRESENTATION	-0.125964	-0.0249756	-0.812734	0.421247	-5.61475	0.678419	SARC
REACTOME_INTERLEUKIN_15_SIGNALING	0.101909	-0.0491865	0.684137	0.497887	-5.70518	0.736203	SARC
BIOCARTA_IFNG_PATHWAY	-0.112917	-0.00132336	-0.604117	0.549224	-5.75379	0.771432	SARC
REACTOME_INTERLEUKIN_2_SIGNALING	0.282639	-0.0609044	2.0023	0.0516876	-3.90746	0.299397	SKCM
PID_CD8_TCR_PATHWAY	0.369028	-0.0461732	3.15723	0.00293456	-1.69594	0.119631	SKCM
KEGG_NATURAL_KILLER_CELL_MEDIATED_CYTOTOXICITY	0.257489	-0.0150769	2.67641	0.0105418	-2.6985	0.156743	SKCM
KEGG_ANTIGEN_PROCESSING_AND_PRESENTATION	0.336606	0.00237955	3.0557	0.00387832	-1.91586	0.119631	SKCM
REACTOME_INTERLEUKIN_15_SIGNALING	0.234278	-0.0386615	2.03234	0.0484262	-3.85927	0.291728	SKCM
BIOCARTA_IFNG_PATHWAY	0.32677	-0.0381744	2.15115	0.037219	-3.66315	0.258823	SKCM
REACTOME_INTERLEUKIN_2_SIGNALING	0.424504	-0.00916525	3.07084	0.00385947	-1.89425	0.169664	STAD
PID_CD8_TCR_PATHWAY	0.312377	-0.0115617	2.51009	0.0162884	-3.08782	0.292396	STAD
KEGG_NATURAL_KILLER_CELL_MEDIATED_CYTOTOXICITY	0.265138	-0.0178921	2.63349	0.0120183	-2.83856	0.252208	STAD
KEGG_ANTIGEN_PROCESSING_AND_PRESENTATION	0.404172	-0.00823883	3.38312	0.00163254	-1.16972	0.148412	STAD
REACTOME_INTERLEUKIN_15_SIGNALING	0.350699	-0.0287061	2.5274	0.0156156	-3.05335	0.286818	STAD
BIOCARTA_IFNG_PATHWAY	0.433628	-0.0395228	3.19149	0.00278034	-1.6188	0.155071	STAD
REACTOME_INTERLEUKIN_2_SIGNALING	0.0367586	-0.0161222	0.276473	0.783374	-5.68353	0.946838	UCEC
PID_CD8_TCR_PATHWAY	-0.111574	-0.0601547	-1.22804	0.225431	-5.04176	0.727726	UCEC
KEGG_NATURAL_KILLER_CELL_MEDIATED_CYTOTOXICITY	0.0106608	-0.0358261	0.140671	0.888719	-5.70936	0.975901	UCEC
KEGG_ANTIGEN_PROCESSING_AND_PRESENTATION	0.108769	-0.00537119	1.07215	0.289024	-5.20055	0.788787	UCEC
REACTOME_INTERLEUKIN_15_SIGNALING	-0.0940467	-0.0475906	-0.771787	0.44403	-5.44835	0.866386	UCEC
BIOCARTA_IFNG_PATHWAY	-0.25444	-0.0445957	-2.07999	0.0428988	-3.83659	0.434115	UCEC

## Sheet: Table S3a
Table S3a. Immune-related genetic characteristics of cancer in TCGA dataset
id	project_code	chromothripsis	wGII	CNA_loss	CNA_gain	days_to_recurrence	tumor_stage	created_datetime	prior_malignancy	progression_or_recurrence	prior_treatment	site_of_resection_or_biopsy	age_at_diagnosis	tissue_or_organ_of_origin	last_known_disease_status	days_to_diagnosis	primary_diagnosis	year_of_diagnosis	days_to_last_known_disease_status	classification_of_tumor	synchronous_malignancy	morphology	tumor_grade	days_to_last_follow_up	state	years_smoked	height	alcohol_history	bmi	cigarettes_per_day	alcohol_intensity	weight	year_of_death	vital_status	race	age_at_index	year_of_birth	ethnicity	days_to_birth	gender	days_to_death	treatments_pharmaceutical_therapeutic_agents	treatments_pharmaceutical_treatment_type	treatments_pharmaceutical_treatment_or_therapy	treatments_pharmaceutical_treatment_intent_type	treatments_pharmaceutical_regimen_or_line_of_therapy	treatments_pharmaceutical_days_to_treatment_start	treatments_pharmaceutical_treatment_anatomic_site	treatments_pharmaceutical_treatment_outcome
TCGA-02-0047	TCGA-GBM	Non-chromothripsis	0.0355632	1329	341	NA	not reported	NA	not reported	not reported	No	Brain, NOS	28759	Brain, NOS	not reported	0	Glioblastoma	2005	NA	not reported	Not Reported	9440-03-01	not reported	448	released	NA	NA	Not Reported	NA	NA	NA	NA	2006	Dead	white	78	1927	not hispanic or latino	-28759	male	448	NA	Pharmaceutical Therapy, NOS	no	NA	NA	NA	NA	NA
TCGA-02-0055	TCGA-GBM	Non-chromothripsis	0.767316	69	15821	NA	not reported	NA	not reported	not reported	No	Brain, NOS	22798	Brain, NOS	not reported	0	Glioblastoma	2005	NA	not reported	Not Reported	9440-03-01	not reported	76	released	NA	NA	Not Reported	NA	NA	NA	NA	2005	Dead	white	62	1943	not hispanic or latino	-22798	female	76	NA	Pharmaceutical Therapy, NOS	yes	NA	NA	NA	NA	NA
TCGA-02-2483	TCGA-GBM	chromothripsis	0.946482	772	17775	NA	not reported	NA	not reported	not reported	No	Brain, NOS	15964	Brain, NOS	not reported	0	Glioblastoma	2008	NA	not reported	Not Reported	9440-03-01	not reported	466	released	NA	NA	Not Reported	NA	NA	NA	NA	NA	Alive	asian	43	1965	not hispanic or latino	-15964	male	NA	NA	Pharmaceutical Therapy, NOS	yes	NA	NA	NA	NA	NA
TCGA-02-2485	TCGA-GBM	Non-chromothripsis	0.953942	825	18337	NA	not reported	NA	not reported	not reported	No	Brain, NOS	19494	Brain, NOS	not reported	0	Glioblastoma	2009	NA	not reported	Not Reported	9440-03-01	not reported	470	released	NA	NA	Not Reported	NA	NA	NA	NA	NA	Alive	black or african american	53	1956	not hispanic or latino	-19494	male	NA	NA	Pharmaceutical Therapy, NOS	yes	NA	NA	NA	NA	NA
TCGA-02-2486	TCGA-GBM	chromothripsis	0.238926	3983	949	NA	not reported	NA	not reported	not reported	No	Brain, NOS	23394	Brain, NOS	not reported	0	Glioblastoma	2008	NA	not reported	Not Reported	9440-03-01	not reported	493	released	NA	NA	Not Reported	NA	NA	NA	NA	NA	Dead	white	64	1944	not hispanic or latino	-23394	male	618	NA	Pharmaceutical Therapy, NOS	yes	NA	NA	NA	NA	NA
TCGA-04-1331	TCGA-OV	Non-chromothripsis	0.733476	50	14536	NA	not reported	NA	not reported	not reported	No	Ovary	28848	Ovary	not reported	0	Serous cystadenocarcinoma, NOS	2004	NA	not reported	Not Reported	8441-03-01	not reported	1224	released	NA	NA	Not Reported	NA	NA	NA	NA	2007	Dead	white	78	1926	not hispanic or latino	-28848	female	1336	NA	Pharmaceutical Therapy, NOS	yes	NA	NA	NA	NA	NA
TCGA-04-1332	TCGA-OV	Non-chromothripsis	0.690935	1243	13318	NA	not reported	NA	not reported	not reported	No	Ovary	25786	Ovary	not reported	0	Serous cystadenocarcinoma, NOS	2002	NA	not reported	Not Reported	8441-03-01	not reported	1247	released	NA	NA	Not Reported	NA	NA	NA	NA	2005	Dead	white	70	1932	not hispanic or latino	-25786	female	1247	NA	Pharmaceutical Therapy, NOS	yes	NA	NA	NA	NA	NA
TCGA-04-1338	TCGA-OV	Non-chromothripsis	0.596436	1570	10332	NA	not reported	NA	not reported	not reported	No	Ovary	28789	Ovary	not reported	0	Serous cystadenocarcinoma, NOS	2005	NA	not reported	Not Reported	8441-03-01	not reported	1418	released	NA	NA	Not Reported	NA	NA	NA	NA	NA	Alive	white	78	1927	not hispanic or latino	-28789	female	NA	NA	Pharmaceutical Therapy, NOS	yes	NA	NA	NA	NA	NA
TCGA-04-1341	TCGA-OV	Non-chromothripsis	0.61732	1478	10996	NA	not reported	NA	not reported	not reported	No	Ovary	31215	Ovary	not reported	0	Serous cystadenocarcinoma, NOS	2006	NA	not reported	Not Reported	8441-03-01	not reported	33	released	NA	NA	Not Reported	NA	NA	NA	NA	NA	Alive	white	85	1921	not hispanic or latino	-31215	female	NA	NA	Pharmaceutical Therapy, NOS	not reported	NA	NA	NA	NA	NA
TCGA-04-1343	TCGA-OV	Non-chromothripsis	0.692654	994	13405	NA	not reported	NA	not reported	not reported	No	Ovary	26428	Ovary	not reported	0	Serous cystadenocarcinoma, NOS	2002	NA	not reported	Not Reported	8441-03-01	not reported	NA	released	NA	NA	Not Reported	NA	NA	NA	NA	2002	Dead	white	72	1930	not hispanic or latino	-26428	female	361	NA	Pharmaceutical Therapy, NOS	yes	NA	NA	NA	NA	NA
TCGA-04-1347	TCGA-OV	Non-chromothripsis	0.859229	624	17402	NA	not reported	NA	not reported	not reported	No	Ovary	29695	Ovary	not reported	0	Serous cystadenocarcinoma, NOS	2004	NA	not reported	Not Reported	8441-03-01	not reported	1919	released	NA	NA	Not Reported	NA	NA	NA	NA	NA	Alive	white	81	1923	not hispanic or latino	-29695	female	NA	NA	Pharmaceutical Therapy, NOS	yes	NA	NA	NA	NA	NA
TCGA-04-1350	TCGA-OV	Non-chromothripsis	0.578423	921	11695	NA	not reported	NA	not reported	not reported	No	Ovary	16942	Ovary	not reported	0	Serous cystadenocarcinoma, NOS	2003	NA	not reported	Not Reported	8441-03-01	not reported	NA	released	NA	NA	Not Reported	NA	NA	NA	NA	2008	Dead	white	46	1957	not reported	-16942	female	1946	NA	Pharmaceutical Therapy, NOS	yes	NA	NA	NA	NA	NA
TCGA-04-1356	TCGA-OV	Non-chromothripsis	0.602599	66	12725	NA	not reported	NA	not reported	not reported	No	Ovary	22855	Ovary	not reported	0	Serous cystadenocarcinoma, NOS	2004	NA	not reported	Not Reported	8441-03-01	not reported	NA	released	NA	NA	Not Reported	NA	NA	NA	NA	2008	Dead	white	62	1942	hispanic or latino	-22855	female	1499	NA	Pharmaceutical Therapy, NOS	yes	NA	NA	NA	NA	NA
TCGA-04-1361	TCGA-OV	Non-chromothripsis	0.469697	5398	3008	NA	not reported	NA	not reported	not reported	No	Ovary	20860	Ovary	not reported	0	Serous cystadenocarcinoma, NOS	2005	NA	not reported	Not Reported	8441-03-01	not reported	989	released	NA	NA	Not Reported	NA	NA	NA	NA	NA	Alive	white	57	1948	not reported	-20860	female	NA	NA	Pharmaceutical Therapy, NOS	yes	NA	NA	NA	NA	NA
TCGA-04-1362	TCGA-OV	Non-chromothripsis	0.630365	734	12392	NA	not reported	NA	not reported	not reported	No	Ovary	21745	Ovary	not reported	0	Serous cystadenocarcinoma, NOS	2002	NA	not reported	Not Reported	8441-03-01	not reported	NA	released	NA	NA	Not Reported	NA	NA	NA	NA	2005	Dead	white	59	1943	not reported	-21745	female	1348	NA	Pharmaceutical Therapy, NOS	yes	NA	NA	NA	NA	NA
TCGA-04-1365	TCGA-OV	Non-chromothripsis	0.440835	5495	1662	NA	not reported	NA	not reported	not reported	No	Ovary	31925	Ovary	not reported	0	Serous cystadenocarcinoma, NOS	2003	NA	not reported	Not Reported	8441-03-01	not reported	947	released	NA	NA	Not Reported	NA	NA	NA	NA	NA	Alive	white	87	1916	not hispanic or latino	-31925	female	NA	NA	Pharmaceutical Therapy, NOS	yes	NA	NA	NA	NA	NA
TCGA-04-1514	TCGA-OV	chromothripsis	0.65754	926	11282	NA	not reported	NA	not reported	not reported	No	Ovary	16725	Ovary	not reported	0	Serous cystadenocarcinoma, NOS	2004	NA	not reported	Not Reported	8441-03-01	not reported	NA	released	NA	NA	Not Reported	NA	NA	NA	NA	2008	Dead	white	45	1959	not hispanic or latino	-16725	female	1720	NA	Pharmaceutical Therapy, NOS	yes	NA	NA	NA	NA	NA
TCGA-04-1519	TCGA-OV	Non-chromothripsis	0.376593	7224	607	NA	not reported	NA	not reported	not reported	No	Ovary	17671	Ovary	not reported	0	Serous cystadenocarcinoma, NOS	2007	NA	not reported	Not Reported	8441-03-01	not reported	24	released	NA	NA	Not Reported	NA	NA	NA	NA	NA	Alive	not reported	48	1959	not reported	-17671	female	NA	NA	Pharmaceutical Therapy, NOS	not reported	NA	NA	NA	NA	NA
TCGA-04-1530	TCGA-OV	Non-chromothripsis	0.955306	149	19154	NA	not reported	NA	not reported	not reported	No	Ovary	25013	Ovary	not reported	0	Serous cystadenocarcinoma, NOS	1995	NA	not reported	Not Reported	8441-03-01	not reported	NA	released	NA	NA	Not Reported	NA	NA	NA	NA	2004	Dead	white	68	1927	not hispanic or latino	-25013	female	3622	NA	Pharmaceutical Therapy, NOS	yes	NA	NA	NA	NA	NA
TCGA-04-1536	TCGA-OV	Non-chromothripsis	0.676124	1738	12415	NA	not reported	NA	not reported	not reported	No	Ovary	21939	Ovary	not reported	0	Serous cystadenocarcinoma, NOS	2001	NA	not reported	Not Reported	8441-03-01	not reported	NA	released	NA	NA	Not Reported	NA	NA	NA	NA	2003	Dead	black or african american	60	1941	not reported	-21939	female	885	NA	Pharmaceutical Therapy, NOS	yes	NA	NA	NA	NA	NA
TCGA-04-1542	TCGA-OV	Non-chromothripsis	0.590293	1388	10473	NA	not reported	NA	not reported	not reported	No	Ovary	19263	Ovary	not reported	0	Serous cystadenocarcinoma, NOS	2001	NA	not reported	Not Reported	8441-03-01	not reported	NA	released	NA	NA	Not Reported	NA	NA	NA	NA	2008	Dead	white	52	1949	not reported	-19263	female	2561	NA	Pharmaceutical Therapy, NOS	yes	NA	NA	NA	NA	NA
TCGA-04-1648	TCGA-OV	Non-chromothripsis	0.670358	295	13867	NA	not reported	NA	not reported	not reported	No	Ovary	21113	Ovary	not reported	0	Serous cystadenocarcinoma, NOS	2003	NA	not reported	Not Reported	8441-03-01	not reported	NA	released	NA	NA	Not Reported	NA	NA	NA	NA	2005	Dead	white	57	1946	not reported	-21113	female	871	NA	Pharmaceutical Therapy, NOS	yes	NA	NA	NA	NA	NA
TCGA-04-1651	TCGA-OV	Non-chromothripsis	0.4383	6681	2235	NA	not reported	NA	not reported	not reported	No	Ovary	19628	Ovary	not reported	0	Serous cystadenocarcinoma, NOS	2004	NA	not reported	Not Reported	8441-03-01	not reported	NA	released	NA	NA	Not Reported	NA	NA	NA	NA	2007	Dead	white	53	1951	not hispanic or latino	-19628	female	1102	NA	Pharmaceutical Therapy, NOS	yes	NA	NA	NA	NA	NA
TCGA-04-1655	TCGA-OV	Non-chromothripsis	0.896019	384	17808	NA	not reported	NA	not reported	not reported	No	Ovary	17988	Ovary	not reported	0	Serous cystadenocarcinoma, NOS	1999	NA	not reported	Not Reported	8441-03-01	not reported	NA	released	NA	NA	Not Reported	NA	NA	NA	NA	2002	Dead	white	49	1950	not reported	-17988	female	1380	NA	Pharmaceutical Therapy, NOS	yes	NA	NA	NA	NA	NA
TCGA-05-4244	TCGA-LUAD	Non-chromothripsis	0.906587	704	18278	NA	stage iv	NA	no	not reported	No	Lower lobe, lung	25752	Lower lobe, lung	not reported	0	Adenocarcinoma, NOS	2009	NA	not reported	No	8140-03-01	not reported	0	released	NA	NA	Not Reported	NA	2.08219	NA	NA	NA	Alive	not reported	70	1939	not reported	-25752	male	NA	NA	Pharmaceutical Therapy, NOS	not reported	NA	NA	NA	NA	NA
TCGA-05-4249	TCGA-LUAD	Non-chromothripsis	0.98538	823	18716	NA	stage ib	NA	no	not reported	No	Lower lobe, lung	24532	Lower lobe, lung	not reported	0	Adenocarcinoma, NOS	2007	NA	not reported	No	8140-03-01	not reported	1523	released	NA	NA	Not Reported	NA	2.84932	NA	NA	NA	Alive	not reported	67	1940	not reported	-24532	male	NA	NA	Pharmaceutical Therapy, NOS	no	NA	NA	NA	NA	NA
TCGA-05-4250	TCGA-LUAD	chromothripsis	0.749002	57	14510	NA	stage iiia	NA	no	not reported	No	Lower lobe, lung	29068	Lower lobe, lung	not reported	0	Adenocarcinoma, NOS	2007	NA	not reported	No	8140-03-01	not reported	NA	released	NA	NA	Not Reported	NA	2.57534	NA	NA	2007	Dead	not reported	79	1928	not reported	-29068	female	121	NA	Pharmaceutical Therapy, NOS	not reported	NA	NA	NA	NA	NA
TCGA-05-4382	TCGA-LUAD	Non-chromothripsis	0.455286	720	9012	NA	stage ib	NA	yes	not reported	No	Upper lobe, lung	24868	Upper lobe, lung	not reported	0	Adenocarcinoma with mixed subtypes	2009	NA	not reported	Not Reported	8255-03-01	not reported	607	released	NA	NA	Not Reported	NA	3.39726	NA	NA	NA	Alive	not reported	68	1941	not reported	-24868	male	NA	NA	Pharmaceutical Therapy, NOS	no	NA	NA	NA	NA	NA
TCGA-05-4384	TCGA-LUAD	Non-chromothripsis	0.0617975	1739	1201	NA	stage iiia	NA	yes	not reported	No	Lower lobe, lung	24411	Lower lobe, lung	not reported	0	Adenocarcinoma with mixed subtypes	2009	NA	not reported	Not Reported	8255-03-01	not reported	426	released	24	NA	Not Reported	NA	1.09589	NA	NA	NA	Alive	not reported	66	1943	not reported	-24411	male	NA	NA	Pharmaceutical Therapy, NOS	yes	NA	NA	NA	NA	NA
TCGA-05-4389	TCGA-LUAD	Non-chromothripsis	0.755911	957	14200	NA	stage ia	NA	no	not reported	No	Upper lobe, lung	25660	Upper lobe, lung	not reported	0	Adenocarcinoma with mixed subtypes	2005	NA	not reported	No	8255-03-01	not reported	1369	released	NA	NA	Not Reported	NA	2.35616	NA	NA	NA	Alive	not reported	70	1935	not reported	-25660	male	NA	NA	Pharmaceutical Therapy, NOS	no	NA	NA	NA	NA	NA
TCGA-05-4390	TCGA-LUAD	Non-chromothripsis	0.913892	46	18839	NA	stage ib	NA	no	not reported	No	Upper lobe, lung	21430	Upper lobe, lung	not reported	0	Adenocarcinoma with mixed subtypes	2005	NA	not reported	No	8255-03-01	not reported	1126	released	30	NA	Not Reported	NA	0.821918	NA	NA	NA	Alive	not reported	58	1947	not reported	-21430	female	NA	NA	Pharmaceutical Therapy, NOS	yes	NA	NA	NA	NA	NA
TCGA-05-4395	TCGA-LUAD	Non-chromothripsis	0.602368	847	13375	NA	stage iiib	NA	no	not reported	No	Upper lobe, lung	27971	Upper lobe, lung	not reported	0	Adenocarcinoma with mixed subtypes	2006	NA	not reported	No	8255-03-01	not reported	NA	released	NA	NA	Not Reported	NA	NA	NA	NA	2006	Dead	not reported	76	1930	not reported	-27971	male	0	NA	Pharmaceutical Therapy, NOS	not reported	NA	NA	NA	NA	NA
TCGA-05-4396	TCGA-LUAD	chromothripsis	0.320959	6558	373	NA	stage iiib	NA	yes	not reported	No	Lower lobe, lung	28094	Lower lobe, lung	not reported	0	Adenocarcinoma with mixed subtypes	2006	NA	not reported	Not Reported	8255-03-01	not reported	NA	released	37	NA	Not Reported	NA	1.0411	NA	NA	2006	Dead	not reported	76	1930	not reported	-28094	male	303	NA	Pharmaceutical Therapy, NOS	not reported	NA	NA	NA	NA	NA
TCGA-05-4397	TCGA-LUAD	Non-chromothripsis	0.830671	46	16440	NA	stage iib	NA	no	not reported	No	Middle lobe, lung	23833	Middle lobe, lung	not reported	0	Adenocarcinoma with mixed subtypes	2006	NA	not reported	No	8255-03-01	not reported	NA	released	NA	NA	Not Reported	NA	2.46575	NA	NA	2008	Dead	not reported	65	1941	not reported	-23833	male	731	NA	Pharmaceutical Therapy, NOS	not reported	NA	NA	NA	NA	NA
TCGA-05-4398	TCGA-LUAD	Non-chromothripsis	0.968239	178	18634	NA	stage iiib	NA	no	not reported	No	Upper lobe, lung	17471	Upper lobe, lung	not reported	0	Adenocarcinoma with mixed subtypes	2006	NA	not reported	No	8255-03-01	not reported	1431	released	NA	NA	Not Reported	NA	3.94521	NA	NA	NA	Alive	not reported	47	1959	not reported	-17471	female	NA	NA	Pharmaceutical Therapy, NOS	yes	NA	NA	NA	NA	NA
TCGA-05-4402	TCGA-LUAD	Non-chromothripsis	0.490445	7242	879	NA	stage iv	NA	yes	not reported	No	Lower lobe, lung	20819	Lower lobe, lung	not reported	0	Adenocarcinoma with mixed subtypes	2007	NA	not reported	Not Reported	8255-03-01	not reported	NA	released	NA	NA	Not Reported	NA	NA	NA	NA	2007	Dead	not reported	57	1950	not reported	-20819	female	244	NA	Pharmaceutical Therapy, NOS	yes	NA	NA	NA	NA	NA
TCGA-05-4403	TCGA-LUAD	Non-chromothripsis	0.0470666	856	619	NA	stage ib	NA	no	not reported	No	Upper lobe, lung	27881	Upper lobe, lung	not reported	0	Adenocarcinoma with mixed subtypes	2006	NA	not reported	No	8255-03-01	not reported	578	released	NA	NA	Not Reported	NA	NA	NA	NA	NA	Alive	not reported	76	1930	not reported	-27881	male	NA	NA	Pharmaceutical Therapy, NOS	not reported	NA	NA	NA	NA	NA
TCGA-05-4405	TCGA-LUAD	Non-chromothripsis	0.735514	50	15482	NA	stage ib	NA	yes	not reported	No	Lower lobe, lung	27241	Lower lobe, lung	not reported	0	Adenocarcinoma with mixed subtypes	2006	NA	not reported	Not Reported	8255-03-01	not reported	610	released	43	NA	Not Reported	NA	3.56164	NA	NA	NA	Alive	not reported	74	1932	not reported	-27241	female	NA	NA	Pharmaceutical Therapy, NOS	no	NA	NA	NA	NA	NA
TCGA-05-4410	TCGA-LUAD	Non-chromothripsis	0.941377	963	18011	NA	stage ib	NA	yes	not reported	No	Upper lobe, lung	22888	Upper lobe, lung	not reported	0	Adenocarcinoma with mixed subtypes	2007	NA	not reported	Not Reported	8255-03-01	not reported	0	released	49	NA	Not Reported	NA	5.36986	NA	NA	NA	Alive	not reported	62	1945	not reported	-22888	male	NA	NA	Pharmaceutical Therapy, NOS	not reported	NA	NA	NA	NA	NA
TCGA-05-4415	TCGA-LUAD	chromothripsis	0.913898	884	17131	NA	stage iiib	NA	no	not reported	No	Lower lobe, lung	20880	Lower lobe, lung	not reported	0	Adenocarcinoma with mixed subtypes	2008	NA	not reported	No	8255-03-01	not reported	NA	released	10	NA	Not Reported	NA	1.58904	NA	NA	2008	Dead	not reported	57	1951	not reported	-20880	male	91	NA	Pharmaceutical Therapy, NOS	no	NA	NA	NA	NA	NA
TCGA-05-4417	TCGA-LUAD	Non-chromothripsis	0.662448	279	12754	NA	stage ib	NA	no	not reported	No	Upper lobe, lung	18780	Upper lobe, lung	not reported	0	Adenocarcinoma with mixed subtypes	2008	NA	not reported	No	8255-03-01	not reported	455	released	37	NA	Not Reported	NA	3.06849	NA	NA	NA	Alive	not reported	51	1957	not reported	-18780	female	NA	NA	Pharmaceutical Therapy, NOS	no	NA	NA	NA	NA	NA
TCGA-05-4418	TCGA-LUAD	Non-chromothripsis	0.25714	2826	3206	NA	stage iiia	NA	yes	not reported	No	Lower lobe, lung	25417	Lower lobe, lung	not reported	0	Adenocarcinoma with mixed subtypes	2008	NA	not reported	Not Reported	8255-03-01	not reported	NA	released	NA	NA	Not Reported	NA	1.36986	NA	NA	2008	Dead	not reported	69	1939	not reported	-25417	male	274	NA	Pharmaceutical Therapy, NOS	not reported	NA	NA	NA	NA	NA
TCGA-05-4420	TCGA-LUAD	Non-chromothripsis	0.734925	901	14539	NA	stage ib	NA	no	not reported	No	Lower lobe, lung	15159	Lower lobe, lung	not reported	0	Adenocarcinoma with mixed subtypes	2008	NA	not reported	No	8255-03-01	not reported	912	released	NA	NA	Not Reported	NA	2.08219	NA	NA	NA	Alive	not reported	41	1967	not reported	-15159	male	NA	NA	Pharmaceutical Therapy, NOS	no	NA	NA	NA	NA	NA
TCGA-05-4422	TCGA-LUAD	chromothripsis	0.28918	4090	1913	NA	stage ib	NA	no	not reported	No	Lower lobe, lung	24837	Lower lobe, lung	not reported	0	Adenocarcinoma with mixed subtypes	2008	NA	not reported	No	8255-03-01	not reported	365	released	NA	NA	Not Reported	NA	8.05479	NA	NA	NA	Alive	not reported	68	1940	not reported	-24837	male	NA	NA	Pharmaceutical Therapy, NOS	not reported	NA	NA	NA	NA	NA
TCGA-05-4424	TCGA-LUAD	Non-chromothripsis	0.887725	885	17050	NA	stage iib	NA	no	not reported	No	Upper lobe, lung	25689	Upper lobe, lung	not reported	0	Adenocarcinoma with mixed subtypes	2008	NA	not reported	No	8255-03-01	not reported	913	released	50	NA	Not Reported	NA	2.73973	NA	NA	NA	Alive	not reported	70	1938	not reported	-25689	male	NA	NA	Pharmaceutical Therapy, NOS	yes	NA	NA	NA	NA	NA
TCGA-05-4425	TCGA-LUAD	Non-chromothripsis	0.295941	3018	2718	NA	stage iv	NA	no	not reported	No	Middle lobe, lung	25902	Middle lobe, lung	not reported	0	Adenocarcinoma with mixed subtypes	2008	NA	not reported	No	8255-03-01	not reported	669	released	NA	NA	Not Reported	NA	1.53425	NA	NA	NA	Alive	not reported	70	1938	not reported	-25902	female	NA	NA	Pharmaceutical Therapy, NOS	not reported	NA	NA	NA	NA	NA
TCGA-05-4426	TCGA-LUAD	Non-chromothripsis	0.130117	1873	324	NA	stage ib	NA	no	not reported	No	Lower lobe, lung	26084	Lower lobe, lung	not reported	0	Adenocarcinoma with mixed subtypes	2008	NA	not reported	No	8255-03-01	not reported	791	released	NA	NA	Not Reported	NA	1.09589	NA	NA	NA	Alive	not reported	71	1937	not reported	-26084	male	NA	NA	Pharmaceutical Therapy, NOS	not reported	NA	NA	NA	NA	NA
TCGA-05-4427	TCGA-LUAD	Non-chromothripsis	0.867931	58	17887	NA	stage iib	NA	yes	not reported	No	Upper lobe, lung	23893	Upper lobe, lung	not reported	0	Adenocarcinoma with mixed subtypes	2008	NA	not reported	Not Reported	8255-03-01	not reported	791	released	15	NA	Not Reported	NA	0.438356	NA	NA	NA	Alive	not reported	65	1943	not reported	-23893	female	NA	NA	Pharmaceutical Therapy, NOS	yes	NA	NA	NA	NA	NA
TCGA-05-4430	TCGA-LUAD	Non-chromothripsis	0.375326	3205	3989	NA	stage ib	NA	no	not reported	No	Lower lobe, lung	21884	Lower lobe, lung	not reported	0	Adenocarcinoma with mixed subtypes	2008	NA	not reported	No	8255-03-01	not reported	761	released	NA	NA	Not Reported	NA	4.38356	NA	NA	NA	Alive	not reported	59	1949	not reported	-21884	female	NA	NA	Pharmaceutical Therapy, NOS	not reported	NA	NA	NA	NA	NA
TCGA-05-4432	TCGA-LUAD	Non-chromothripsis	0.69717	1095	13872	NA	stage iib	NA	no	not reported	No	Upper lobe, lung	24350	Upper lobe, lung	not reported	0	Adenocarcinoma with mixed subtypes	2008	NA	not reported	No	8255-03-01	not reported	761	released	NA	NA	Not Reported	NA	3.17808	NA	NA	NA	Alive	not reported	66	1942	not reported	-24350	male	NA	NA	Pharmaceutical Therapy, NOS	yes	NA	NA	NA	NA	NA
TCGA-05-4433	TCGA-LUAD	Non-chromothripsis	0.831606	915	15861	NA	stage ib	NA	no	not reported	No	Lower lobe, lung	30194	Lower lobe, lung	not reported	0	Adenocarcinoma with mixed subtypes	2008	NA	not reported	No	8255-03-01	not reported	730	released	2	NA	Not Reported	NA	0.0547945	NA	NA	NA	Alive	not reported	82	1926	not reported	-30194	male	NA	NA	Pharmaceutical Therapy, NOS	not reported	NA	NA	NA	NA	NA
TCGA-05-4434	TCGA-LUAD	chromothripsis	0.954389	154	18500	NA	stage iv	NA	yes	not reported	No	Lower lobe, lung	24472	Lower lobe, lung	not reported	0	Adenocarcinoma with mixed subtypes	2008	NA	not reported	Not Reported	8255-03-01	not reported	NA	released	NA	NA	Not Reported	NA	0.821918	NA	NA	2009	Dead	not reported	67	1941	not reported	-24472	female	457	NA	Pharmaceutical Therapy, NOS	not reported	NA	NA	NA	NA	NA
TCGA-05-5420	TCGA-LUAD	Non-chromothripsis	0.335036	6945	1395	NA	stage iiia	NA	yes	not reported	No	Lung, NOS	24472	Lung, NOS	not reported	0	Adenocarcinoma, NOS	2008	NA	not reported	Not Reported	8140-03-01	not reported	457	released	40	NA	Not Reported	NA	2.19178	NA	NA	NA	Alive	not reported	67	1941	not reported	-24472	male	NA	NA	Pharmaceutical Therapy, NOS	not reported	NA	NA	NA	NA	NA
TCGA-05-5423	TCGA-LUAD	Non-chromothripsis	0.424854	1646	6273	NA	stage iib	NA	no	not reported	No	Lung, NOS	23863	Lung, NOS	not reported	0	Adenocarcinoma with mixed subtypes	2006	NA	not reported	No	8255-03-01	not reported	151	released	24	NA	Not Reported	NA	3.94521	NA	NA	NA	Alive	not reported	65	1941	not reported	-23863	male	NA	NA	Pharmaceutical Therapy, NOS	not reported	NA	NA	NA	NA	NA
TCGA-05-5425	TCGA-LUAD	chromothripsis	0.71303	12500	1382	NA	stage iib	NA	no	not reported	No	Lung, NOS	25020	Lung, NOS	not reported	0	Adenocarcinoma with mixed subtypes	2009	NA	not reported	No	8255-03-01	not reported	882	released	20	NA	Not Reported	NA	2.19178	NA	NA	NA	Alive	not reported	68	1941	not reported	-25020	male	NA	NA	Pharmaceutical Therapy, NOS	yes	NA	NA	NA	NA	NA
TCGA-05-5428	TCGA-LUAD	Non-chromothripsis	0.695852	1132	12900	NA	stage iia	NA	no	not reported	No	Lung, NOS	21061	Lung, NOS	not reported	0	Adenocarcinoma with mixed subtypes	2010	NA	not reported	No	8255-03-01	not reported	670	released	24	NA	Not Reported	NA	1.64384	NA	NA	NA	Alive	not reported	57	1953	not reported	-21061	male	NA	NA	Pharmaceutical Therapy, NOS	yes	NA	NA	NA	NA	NA
TCGA-05-5429	TCGA-LUAD	Non-chromothripsis	0.334887	4247	2790	NA	stage iiia	NA	no	not reported	No	Lung, NOS	22066	Lung, NOS	not reported	0	Adenocarcinoma, NOS	2010	NA	not reported	No	8140-03-01	not reported	30	released	NA	NA	Not Reported	NA	NA	NA	NA	NA	Dead	not reported	60	1950	not reported	-22066	male	275	NA	Pharmaceutical Therapy, NOS	not reported	NA	NA	NA	NA	NA
TCGA-05-5715	TCGA-LUAD	chromothripsis	0.297668	4038	1762	NA	stage ib	NA	no	not reported	No	Upper lobe, lung	25383	Upper lobe, lung	not reported	0	Adenocarcinoma with mixed subtypes	2010	NA	not reported	No	8255-03-01	not reported	62	released	NA	NA	Not Reported	NA	NA	NA	NA	NA	Alive	not reported	69	1941	not reported	-25383	female	NA	NA	Pharmaceutical Therapy, NOS	not reported	NA	NA	NA	NA	NA
TCGA-06-0125	TCGA-GBM	Non-chromothripsis	0.179491	845	2617	NA	not reported	NA	not reported	not reported	No	Brain, NOS	23343	Brain, NOS	not reported	0	Glioblastoma	2001	NA	not reported	Not Reported	9440-03-01	not reported	1439	released	NA	NA	Not Reported	NA	NA	NA	NA	2004	Dead	white	63	1938	not hispanic or latino	-23343	female	1448	NA	Pharmaceutical Therapy, NOS	yes	NA	NA	NA	NA	NA
TCGA-06-0125	TCGA-GBM	Non-chromothripsis	0.201557	792	3084	NA	not reported	NA	not reported	not reported	No	Brain, NOS	23343	Brain, NOS	not reported	0	Glioblastoma	2001	NA	not reported	Not Reported	9440-03-01	not reported	1439	released	NA	NA	Not Reported	NA	NA	NA	NA	2004	Dead	white	63	1938	not hispanic or latino	-23343	female	1448	NA	Pharmaceutical Therapy, NOS	yes	NA	NA	NA	NA	NA
TCGA-06-0125	TCGA-GBM	Non-chromothripsis	0.201528	856	3053	NA	not reported	NA	not reported	not reported	No	Brain, NOS	23343	Brain, NOS	not reported	0	Glioblastoma	2001	NA	not reported	Not Reported	9440-03-01	not reported	1439	released	NA	NA	Not Reported	NA	NA	NA	NA	2004	Dead	white	63	1938	not hispanic or latino	-23343	female	1448	NA	Pharmaceutical Therapy, NOS	yes	NA	NA	NA	NA	NA
TCGA-06-0129	TCGA-GBM	chromothripsis	0.961146	12	18585	NA	not reported	NA	not reported	not reported	No	Brain, NOS	11284	Brain, NOS	not reported	0	Glioblastoma	2002	NA	not reported	Not Reported	9440-03-01	not reported	989	released	NA	NA	Not Reported	NA	NA	NA	NA	2004	Dead	asian	30	1972	not hispanic or latino	-11284	male	1024	NA	Pharmaceutical Therapy, NOS	yes	NA	NA	NA	NA	NA
TCGA-06-0129	TCGA-GBM	chromothripsis	0.0963196	2267	445	NA	not reported	NA	not reported	not reported	No	Brain, NOS	11284	Brain, NOS	not reported	0	Glioblastoma	2002	NA	not reported	Not Reported	9440-03-01	not reported	989	released	NA	NA	Not Reported	NA	NA	NA	NA	2004	Dead	asian	30	1972	not hispanic or latino	-11284	male	1024	NA	Pharmaceutical Therapy, NOS	yes	NA	NA	NA	NA	NA
TCGA-06-0130	TCGA-GBM	Non-chromothripsis	0.427738	5567	2040	NA	not reported	NA	not reported	not reported	No	Brain, NOS	19812	Brain, NOS	not reported	0	Glioblastoma	2003	NA	not reported	Not Reported	9440-03-01	not reported	320	released	NA	NA	Not Reported	NA	NA	NA	NA	2004	Dead	white	54	1949	not hispanic or latino	-19812	male	394	NA	Pharmaceutical Therapy, NOS	yes	NA	NA	NA	NA	NA
TCGA-06-0130	TCGA-GBM	Non-chromothripsis	0.37153	5482	1292	NA	not reported	NA	not reported	not reported	No	Brain, NOS	19812	Brain, NOS	not reported	0	Glioblastoma	2003	NA	not reported	Not Reported	9440-03-01	not reported	320	released	NA	NA	Not Reported	NA	NA	NA	NA	2004	Dead	white	54	1949	not hispanic or latino	-19812	male	394	NA	Pharmaceutical Therapy, NOS	yes	NA	NA	NA	NA	NA
TCGA-06-0132	TCGA-GBM	Non-chromothripsis	0.220555	4054	953	NA	not reported	NA	not reported	not reported	No	Brain, NOS	18125	Brain, NOS	not reported	0	Glioblastoma	2007	NA	not reported	Not Reported	9440-03-01	not reported	570	released	NA	NA	Not Reported	NA	NA	NA	NA	2009	Dead	white	49	1958	not hispanic or latino	-18125	male	771	NA	Pharmaceutical Therapy, NOS	yes	NA	NA	NA	NA	NA
TCGA-06-0138	TCGA-GBM	Non-chromothripsis	0.142318	2240	979	NA	not reported	NA	not reported	not reported	No	Brain, NOS	15736	Brain, NOS	not reported	0	Glioblastoma	2004	NA	not reported	Not Reported	9440-03-01	not reported	674	released	NA	NA	Not Reported	NA	NA	NA	NA	2006	Dead	white	43	1961	not hispanic or latino	-15736	male	737	NA	Pharmaceutical Therapy, NOS	yes	NA	NA	NA	NA	NA
TCGA-06-0139	TCGA-GBM	Non-chromothripsis	0.000597105	844	11	NA	not reported	NA	not reported	not reported	No	Brain, NOS	14729	Brain, NOS	not reported	0	Glioblastoma	2006	NA	not reported	Not Reported	9440-03-01	not reported	327	released	NA	NA	Not Reported	NA	NA	NA	NA	2006	Dead	white	40	1966	not hispanic or latino	-14729	male	362	NA	Pharmaceutical Therapy, NOS	yes	NA	NA	NA	NA	NA
TCGA-06-0139	TCGA-GBM	Non-chromothripsis	0.000818151	857	21	NA	not reported	NA	not reported	not reported	No	Brain, NOS	14729	Brain, NOS	not reported	0	Glioblastoma	2006	NA	not reported	Not Reported	9440-03-01	not reported	327	released	NA	NA	Not Reported	NA	NA	NA	NA	2006	Dead	white	40	1966	not hispanic or latino	-14729	male	362	NA	Pharmaceutical Therapy, NOS	yes	NA	NA	NA	NA	NA
TCGA-06-0141	TCGA-GBM	Non-chromothripsis	0.000779986	849	8	NA	not reported	NA	not reported	not reported	No	Brain, NOS	22926	Brain, NOS	not reported	0	Glioblastoma	2000	NA	not reported	Not Reported	9440-03-01	not reported	280	released	NA	NA	Not Reported	NA	NA	NA	NA	2000	Dead	white	62	1938	not hispanic or latino	-22926	male	313	NA	Pharmaceutical Therapy, NOS	yes	NA	NA	NA	NA	NA
TCGA-06-0141	TCGA-GBM	Non-chromothripsis	0.00329737	894	117	NA	not reported	NA	not reported	not reported	No	Brain, NOS	22926	Brain, NOS	not reported	0	Glioblastoma	2000	NA	not reported	Not Reported	9440-03-01	not reported	280	released	NA	NA	Not Reported	NA	NA	NA	NA	2000	Dead	white	62	1938	not hispanic or latino	-22926	male	313	NA	Pharmaceutical Therapy, NOS	yes	NA	NA	NA	NA	NA
TCGA-06-0152	TCGA-GBM	chromothripsis	0.243863	1797	2828	NA	not reported	NA	not reported	not reported	No	Brain, NOS	24844	Brain, NOS	not reported	0	Glioblastoma	1995	NA	not reported	Not Reported	9440-03-01	not reported	359	released	NA	NA	Not Reported	NA	NA	NA	NA	1996	Dead	white	68	1927	not hispanic or latino	-24844	male	375	NA	Pharmaceutical Therapy, NOS	yes	NA	NA	NA	NA	NA
TCGA-06-0152	TCGA-GBM	chromothripsis	0.90522	64	18280	NA	not reported	NA	not reported	not reported	No	Brain, NOS	24844	Brain, NOS	not reported	0	Glioblastoma	1995	NA	not reported	Not Reported	9440-03-01	not reported	359	released	NA	NA	Not Reported	NA	NA	NA	NA	1996	Dead	white	68	1927	not hispanic or latino	-24844	male	375	NA	Pharmaceutical Therapy, NOS	yes	NA	NA	NA	NA	NA
TCGA-06-0157	TCGA-GBM	Non-chromothripsis	0.189666	883	2830	NA	not reported	NA	not reported	not reported	No	Brain, NOS	23128	Brain, NOS	not reported	0	Glioblastoma	1998	NA	not reported	Not Reported	9440-03-01	not reported	97	released	NA	NA	Not Reported	NA	NA	NA	NA	1998	Dead	white	63	1935	not hispanic or latino	-23128	female	97	NA	Pharmaceutical Therapy, NOS	no	NA	NA	NA	NA	NA
TCGA-06-0158	TCGA-GBM	Non-chromothripsis	0.248398	2447	2262	NA	not reported	NA	not reported	not reported	No	Brain, NOS	26856	Brain, NOS	not reported	0	Glioblastoma	1998	NA	not reported	Not Reported	9440-03-01	not reported	166	released	NA	NA	Not Reported	NA	NA	NA	NA	1998	Dead	white	73	1925	not hispanic or latino	-26856	male	329	NA	Pharmaceutical Therapy, NOS	yes	NA	NA	NA	NA	NA
TCGA-06-0168	TCGA-GBM	Non-chromothripsis	0.309739	3554	2978	NA	not reported	NA	not reported	not reported	No	Brain, NOS	21776	Brain, NOS	not reported	0	Glioblastoma	2002	NA	not reported	Not Reported	9440-03-01	not reported	579	released	NA	NA	Not Reported	NA	NA	NA	NA	2003	Dead	white	59	1943	not hispanic or latino	-21776	female	598	NA	Pharmaceutical Therapy, NOS	yes	NA	NA	NA	NA	NA
TCGA-06-0171	TCGA-GBM	chromothripsis	0.261235	3923	1164	NA	not reported	NA	not reported	not reported	No	Brain, NOS	24085	Brain, NOS	not reported	0	Glioblastoma	2002	NA	not reported	Not Reported	9440-03-01	not reported	396	released	NA	NA	Not Reported	NA	NA	NA	NA	2003	Dead	white	65	1937	not hispanic or latino	-24085	male	399	NA	Pharmaceutical Therapy, NOS	yes	NA	NA	NA	NA	NA
TCGA-06-0171	TCGA-GBM	chromothripsis	0.202735	2960	1566	NA	not reported	NA	not reported	not reported	No	Brain, NOS	24085	Brain, NOS	not reported	0	Glioblastoma	2002	NA	not reported	Not Reported	9440-03-01	not reported	396	released	NA	NA	Not Reported	NA	NA	NA	NA	2003	Dead	white	65	1937	not hispanic or latino	-24085	male	399	NA	Pharmaceutical Therapy, NOS	yes	NA	NA	NA	NA	NA
TCGA-06-0174	TCGA-GBM	Non-chromothripsis	0.150028	1776	2474	NA	not reported	NA	not reported	not reported	No	Brain, NOS	19824	Brain, NOS	not reported	0	Glioblastoma	2003	NA	not reported	Not Reported	9440-03-01	not reported	67	released	NA	NA	Not Reported	NA	NA	NA	NA	2003	Dead	white	54	1949	not hispanic or latino	-19824	male	98	NA	Pharmaceutical Therapy, NOS	yes	NA	NA	NA	NA	NA
TCGA-06-0178	TCGA-GBM	Non-chromothripsis	0.00550502	963	28	NA	not reported	NA	not reported	not reported	No	Brain, NOS	14235	Brain, NOS	not reported	0	Glioblastoma	2004	NA	not reported	Not Reported	9440-03-01	not reported	1642	released	NA	NA	Not Reported	NA	NA	NA	NA	NA	Dead	white	38	1966	not hispanic or latino	-14235	male	2681	NA	Pharmaceutical Therapy, NOS	yes	NA	NA	NA	NA	NA
TCGA-06-0184	TCGA-GBM	chromothripsis	0.301715	6330	797	NA	not reported	NA	not reported	not reported	No	Brain, NOS	23317	Brain, NOS	not reported	0	Glioblastoma	2005	NA	not reported	Not Reported	9440-03-01	not reported	1228	released	NA	NA	Not Reported	NA	NA	NA	NA	NA	Dead	white	63	1942	not hispanic or latino	-23317	male	2126	NA	Pharmaceutical Therapy, NOS	yes	NA	NA	NA	NA	NA
TCGA-06-0187	TCGA-GBM	chromothripsis	0.158786	2426	1857	NA	not reported	NA	not reported	not reported	No	Brain, NOS	25318	Brain, NOS	not reported	0	Glioblastoma	2006	NA	not reported	Not Reported	9440-03-01	not reported	801	released	NA	NA	Not Reported	NA	NA	NA	NA	2008	Dead	white	69	1937	not hispanic or latino	-25318	male	828	NA	Pharmaceutical Therapy, NOS	yes	NA	NA	NA	NA	NA
TCGA-06-0190	TCGA-GBM	chromothripsis	0.321015	7119	32	NA	not reported	NA	not reported	not reported	No	Brain, NOS	22835	Brain, NOS	not reported	0	Glioblastoma	2006	NA	not reported	Not Reported	9440-03-01	not reported	313	released	NA	NA	Not Reported	NA	NA	NA	NA	2006	Dead	white	62	1944	not hispanic or latino	-22835	male	317	NA	Pharmaceutical Therapy, NOS	yes	NA	NA	NA	NA	NA
TCGA-06-0190	TCGA-GBM	chromothripsis	0.924108	849	17705	NA	not reported	NA	not reported	not reported	No	Brain, NOS	22835	Brain, NOS	not reported	0	Glioblastoma	2006	NA	not reported	Not Reported	9440-03-01	not reported	313	released	NA	NA	Not Reported	NA	NA	NA	NA	2006	Dead	white	62	1944	not hispanic or latino	-22835	male	317	NA	Pharmaceutical Therapy, NOS	yes	NA	NA	NA	NA	NA
TCGA-06-0210	TCGA-GBM	Non-chromothripsis	0.861191	95	18145	NA	not reported	NA	not reported	not reported	No	Brain, NOS	26600	Brain, NOS	not reported	0	Glioblastoma	1997	NA	not reported	Not Reported	9440-03-01	not reported	151	released	NA	NA	Not Reported	NA	NA	NA	NA	1997	Dead	white	72	1925	not hispanic or latino	-26600	female	225	NA	Pharmaceutical Therapy, NOS	no	NA	NA	NA	NA	NA
TCGA-06-0210	TCGA-GBM	Non-chromothripsis	0.905697	99	18351	NA	not reported	NA	not reported	not reported	No	Brain, NOS	26600	Brain, NOS	not reported	0	Glioblastoma	1997	NA	not reported	Not Reported	9440-03-01	not reported	151	released	NA	NA	Not Reported	NA	NA	NA	NA	1997	Dead	white	72	1925	not hispanic or latino	-26600	female	225	NA	Pharmaceutical Therapy, NOS	no	NA	NA	NA	NA	NA
TCGA-06-0210	TCGA-GBM	Non-chromothripsis	0.14435	1604	956	NA	not reported	NA	not reported	not reported	No	Brain, NOS	26600	Brain, NOS	not reported	0	Glioblastoma	1997	NA	not reported	Not Reported	9440-03-01	not reported	151	released	NA	NA	Not Reported	NA	NA	NA	NA	1997	Dead	white	72	1925	not hispanic or latino	-26600	female	225	NA	Pharmaceutical Therapy, NOS	no	NA	NA	NA	NA	NA
TCGA-06-0211	TCGA-GBM	Non-chromothripsis	0.206757	1822	2965	NA	not reported	NA	not reported	not reported	No	Brain, NOS	17515	Brain, NOS	not reported	0	Glioblastoma	1997	NA	not reported	Not Reported	9440-03-01	not reported	360	released	NA	NA	Not Reported	NA	NA	NA	NA	1997	Dead	white	47	1950	not hispanic or latino	-17515	male	360	NA	Pharmaceutical Therapy, NOS	yes	NA	NA	NA	NA	NA
TCGA-06-0211	TCGA-GBM	Non-chromothripsis	0.252508	1813	4044	NA	not reported	NA	not reported	not reported	No	Brain, NOS	17515	Brain, NOS	not reported	0	Glioblastoma	1997	NA	not reported	Not Reported	9440-03-01	not reported	360	released	NA	NA	Not Reported	NA	NA	NA	NA	1997	Dead	white	47	1950	not hispanic or latino	-17515	male	360	NA	Pharmaceutical Therapy, NOS	yes	NA	NA	NA	NA	NA
TCGA-06-0211	TCGA-GBM	Non-chromothripsis	0.249871	1787	4026	NA	not reported	NA	not reported	not reported	No	Brain, NOS	17515	Brain, NOS	not reported	0	Glioblastoma	1997	NA	not reported	Not Reported	9440-03-01	not reported	360	released	NA	NA	Not Reported	NA	NA	NA	NA	1997	Dead	white	47	1950	not hispanic or latino	-17515	male	360	NA	Pharmaceutical Therapy, NOS	yes	NA	NA	NA	NA	NA
TCGA-06-0219	TCGA-GBM	Non-chromothripsis	0.234269	3522	437	NA	not reported	NA	not reported	not reported	No	Brain, NOS	24488	Brain, NOS	not reported	0	Glioblastoma	2000	NA	not reported	Not Reported	9440-03-01	not reported	11	released	NA	NA	Not Reported	NA	NA	NA	NA	2000	Dead	white	67	1933	not hispanic or latino	-24488	male	22	NA	Pharmaceutical Therapy, NOS	no	NA	NA	NA	NA	NA
TCGA-06-0221	TCGA-GBM	chromothripsis	0.141953	2738	592	NA	not reported	NA	not reported	not reported	No	Brain, NOS	11333	Brain, NOS	not reported	0	Glioblastoma	2000	NA	not reported	Not Reported	9440-03-01	not reported	548	released	NA	NA	Not Reported	NA	NA	NA	NA	2001	Dead	white	31	1969	not hispanic or latino	-11333	male	603	NA	Pharmaceutical Therapy, NOS	yes	NA	NA	NA	NA	NA
TCGA-06-0221	TCGA-GBM	chromothripsis	0.115629	1880	1363	NA	not reported	NA	not reported	not reported	No	Brain, NOS	11333	Brain, NOS	not reported	0	Glioblastoma	2000	NA	not reported	Not Reported	9440-03-01	not reported	548	released	NA	NA	Not Reported	NA	NA	NA	NA	2001	Dead	white	31	1969	not hispanic or latino	-11333	male	603	NA	Pharmaceutical Therapy, NOS	yes	NA	NA	NA	NA	NA
TCGA-06-0238	TCGA-GBM	Non-chromothripsis	0.93025	800	18014	NA	not reported	NA	not reported	not reported	No	Brain, NOS	17037	Brain, NOS	not reported	0	Glioblastoma	2007	NA	not reported	Not Reported	9440-03-01	not reported	359	released	NA	NA	Not Reported	NA	NA	NA	NA	2008	Dead	white	46	1961	not hispanic or latino	-17037	male	405	NA	Pharmaceutical Therapy, NOS	yes	NA	NA	NA	NA	NA
TCGA-06-0644	TCGA-GBM	Non-chromothripsis	0.905196	866	17582	NA	not reported	NA	not reported	not reported	No	Brain, NOS	26247	Brain, NOS	not reported	0	Glioblastoma	2007	NA	not reported	Not Reported	9440-03-01	not reported	375	released	NA	NA	Not Reported	NA	NA	NA	NA	NA	Dead	black or african american	71	1936	not hispanic or latino	-26247	male	384	NA	Pharmaceutical Therapy, NOS	yes	NA	NA	NA	NA	NA
TCGA-06-0645	TCGA-GBM	Non-chromothripsis	0.234583	759	4150	NA	not reported	NA	not reported	not reported	No	Brain, NOS	20449	Brain, NOS	not reported	0	Glioblastoma	2007	NA	not reported	Not Reported	9440-03-01	not reported	98	released	NA	NA	Not Reported	NA	NA	NA	NA	2007	Dead	white	55	1952	not hispanic or latino	-20449	female	175	NA	Pharmaceutical Therapy, NOS	no	NA	NA	NA	NA	NA
TCGA-06-0646	TCGA-GBM	Non-chromothripsis	0.191848	3008	959	NA	not reported	NA	not reported	not reported	No	Brain, NOS	22273	Brain, NOS	not reported	0	Glioblastoma	2007	NA	not reported	Not Reported	9440-03-01	not reported	136	released	NA	NA	Not Reported	NA	NA	NA	NA	2007	Dead	white	60	1947	not hispanic or latino	-22273	male	175	NA	Pharmaceutical Therapy, NOS	yes	NA	NA	NA	NA	NA
TCGA-06-0686	TCGA-GBM	chromothripsis	0.986709	620	18882	NA	not reported	NA	not reported	not reported	No	Brain, NOS	19503	Brain, NOS	not reported	0	Glioblastoma	2008	NA	not reported	Not Reported	9440-03-01	not reported	286	released	NA	NA	Not Reported	NA	NA	NA	NA	NA	Dead	white	53	1955	not hispanic or latino	-19503	male	432	NA	Pharmaceutical Therapy, NOS	yes	NA	NA	NA	NA	NA
TCGA-06-0743	TCGA-GBM	chromothripsis	0.286951	1814	4577	NA	not reported	NA	not reported	not reported	No	Brain, NOS	25434	Brain, NOS	not reported	0	Glioblastoma	2006	NA	not reported	Not Reported	9440-03-01	not reported	679	released	NA	NA	Not Reported	NA	NA	NA	NA	NA	Dead	white	69	1937	not hispanic or latino	-25434	male	803	NA	Pharmaceutical Therapy, NOS	yes	NA	NA	NA	NA	NA
TCGA-06-0744	TCGA-GBM	chromothripsis	0.239458	2688	3220	NA	not reported	NA	not reported	not reported	No	Brain, NOS	24471	Brain, NOS	not reported	0	Glioblastoma	2007	NA	not reported	Not Reported	9440-03-01	not reported	595	released	NA	NA	Not Reported	NA	NA	NA	NA	NA	Dead	white	66	1941	not hispanic or latino	-24471	male	1426	NA	Pharmaceutical Therapy, NOS	yes	NA	NA	NA	NA	NA
TCGA-06-0745	TCGA-GBM	chromothripsis	0.244653	3890	1661	NA	not reported	NA	not reported	not reported	No	Brain, NOS	21884	Brain, NOS	not reported	0	Glioblastoma	2007	NA	not reported	Not Reported	9440-03-01	not reported	164	released	NA	NA	Not Reported	NA	NA	NA	NA	2007	Dead	white	59	1948	not hispanic or latino	-21884	male	239	NA	Pharmaceutical Therapy, NOS	yes	NA	NA	NA	NA	NA
TCGA-06-0747	TCGA-GBM	Non-chromothripsis	0.229498	2355	2319	NA	not reported	NA	not reported	not reported	No	Brain, NOS	19657	Brain, NOS	not reported	0	Glioblastoma	2007	NA	not reported	Not Reported	9440-03-01	not reported	82	released	NA	NA	Not Reported	NA	NA	NA	NA	2007	Dead	white	53	1954	not hispanic or latino	-19657	male	82	NA	Pharmaceutical Therapy, NOS	yes	NA	NA	NA	NA	NA
TCGA-06-0749	TCGA-GBM	Non-chromothripsis	0.179822	2569	947	NA	not reported	NA	not reported	not reported	No	Brain, NOS	18571	Brain, NOS	not reported	0	Glioblastoma	2008	NA	not reported	Not Reported	9440-03-01	not reported	66	released	NA	NA	Not Reported	NA	NA	NA	NA	2008	Dead	black or african american	50	1958	not hispanic or latino	-18571	male	82	NA	Pharmaceutical Therapy, NOS	yes	NA	NA	NA	NA	NA
TCGA-06-0750	TCGA-GBM	Non-chromothripsis	0.185107	2977	974	NA	not reported	NA	not reported	not reported	No	Brain, NOS	16018	Brain, NOS	not reported	0	Glioblastoma	2008	NA	not reported	Not Reported	9440-03-01	not reported	28	released	NA	NA	Not Reported	NA	NA	NA	NA	2008	Dead	white	43	1965	not hispanic or latino	-16018	male	28	NA	Pharmaceutical Therapy, NOS	no	NA	NA	NA	NA	NA
TCGA-06-0878	TCGA-GBM	Non-chromothripsis	0.248058	3915	1188	NA	not reported	NA	not reported	not reported	No	Brain, NOS	27319	Brain, NOS	not reported	0	Glioblastoma	2008	NA	not reported	Not Reported	9440-03-01	not reported	218	released	NA	NA	Not Reported	NA	NA	NA	NA	NA	Alive	white	74	1934	not hispanic or latino	-27319	male	NA	NA	Pharmaceutical Therapy, NOS	yes	NA	NA	NA	NA	NA
TCGA-06-0882	TCGA-GBM	Non-chromothripsis	0.223797	3177	1495	NA	not reported	NA	not reported	not reported	No	Brain, NOS	11112	Brain, NOS	not reported	0	Glioblastoma	2008	NA	not reported	Not Reported	9440-03-01	not reported	165	released	NA	NA	Not Reported	NA	NA	NA	NA	NA	Dead	white	30	1978	not hispanic or latino	-11112	male	632	NA	Pharmaceutical Therapy, NOS	yes	NA	NA	NA	NA	NA
TCGA-06-1804	TCGA-GBM	Non-chromothripsis	0.207134	1880	1072	NA	not reported	NA	not reported	not reported	No	Brain, NOS	29802	Brain, NOS	not reported	0	Glioblastoma	2009	NA	not reported	Not Reported	9440-03-01	not reported	414	released	NA	NA	Not Reported	NA	NA	NA	NA	2010	Dead	white	81	1928	not hispanic or latino	-29802	female	414	NA	Pharmaceutical Therapy, NOS	no	NA	NA	NA	NA	NA
TCGA-06-2557	TCGA-GBM	Non-chromothripsis	0.999107	147	19106	NA	not reported	NA	not reported	not reported	No	Brain, NOS	27980	Brain, NOS	not reported	0	Glioblastoma	2008	NA	not reported	Not Reported	9440-03-01	not reported	33	released	NA	NA	Not Reported	NA	NA	NA	NA	2008	Dead	black or african american	76	1932	not hispanic or latino	-27980	male	33	NA	Pharmaceutical Therapy, NOS	no	NA	NA	NA	NA	NA
TCGA-06-2558	TCGA-GBM	Non-chromothripsis	0.268856	2655	1345	NA	not reported	NA	not reported	not reported	No	Brain, NOS	27511	Brain, NOS	not reported	0	Glioblastoma	2008	NA	not reported	Not Reported	9440-03-01	not reported	23	released	NA	NA	Not Reported	NA	NA	NA	NA	2009	Dead	white	75	1933	not hispanic or latino	-27511	female	380	NA	Pharmaceutical Therapy, NOS	not reported	NA	NA	NA	NA	NA
TCGA-06-2559	TCGA-GBM	chromothripsis	0.124051	1698	1030	NA	not reported	NA	not reported	not reported	No	Brain, NOS	30580	Brain, NOS	not reported	0	Glioblastoma	2009	NA	not reported	Not Reported	9440-03-01	not reported	150	released	NA	NA	Not Reported	NA	NA	NA	NA	2009	Dead	white	83	1926	not hispanic or latino	-30580	male	150	NA	Pharmaceutical Therapy, NOS	yes	NA	NA	NA	NA	NA
TCGA-06-2561	TCGA-GBM	Non-chromothripsis	0.320944	4648	1979	NA	not reported	NA	not reported	not reported	No	Brain, NOS	19505	Brain, NOS	not reported	0	Glioblastoma	2009	NA	not reported	Not Reported	9440-03-01	not reported	282	released	NA	NA	Not Reported	NA	NA	NA	NA	NA	Dead	white	53	1956	not hispanic or latino	-19505	female	537	NA	Pharmaceutical Therapy, NOS	yes	NA	NA	NA	NA	NA
TCGA-06-2562	TCGA-GBM	Non-chromothripsis	0.265083	2768	2099	NA	not reported	NA	not reported	not reported	No	Brain, NOS	29753	Brain, NOS	not reported	0	Glioblastoma	2009	NA	not reported	Not Reported	9440-03-01	not reported	86	released	NA	NA	Not Reported	NA	NA	NA	NA	NA	Dead	white	81	1928	not hispanic or latino	-29753	male	382	NA	Pharmaceutical Therapy, NOS	yes	NA	NA	NA	NA	NA
TCGA-06-2563	TCGA-GBM	Non-chromothripsis	0.215484	996	3169	NA	not reported	NA	not reported	not reported	No	Brain, NOS	26643	Brain, NOS	not reported	0	Glioblastoma	2009	NA	not reported	Not Reported	9440-03-01	not reported	932	released	NA	NA	Not Reported	NA	NA	NA	NA	NA	Alive	white	72	1937	not hispanic or latino	-26643	female	NA	NA	Pharmaceutical Therapy, NOS	yes	NA	NA	NA	NA	NA
TCGA-06-2564	TCGA-GBM	Non-chromothripsis	0.104305	1705	984	NA	not reported	NA	not reported	not reported	No	Brain, NOS	18435	Brain, NOS	not reported	0	Glioblastoma	2009	NA	not reported	Not Reported	9440-03-01	not reported	181	released	NA	NA	Not Reported	NA	NA	NA	NA	NA	Alive	white	50	1959	not hispanic or latino	-18435	male	NA	NA	Pharmaceutical Therapy, NOS	not reported	NA	NA	NA	NA	NA
TCGA-06-2565	TCGA-GBM	chromothripsis	0.213829	2130	2346	NA	not reported	NA	not reported	not reported	No	Brain, NOS	21559	Brain, NOS	not reported	0	Glioblastoma	2009	NA	not reported	Not Reported	9440-03-01	not reported	207	released	NA	NA	Not Reported	NA	NA	NA	NA	NA	Dead	asian	59	1950	not hispanic or latino	-21559	male	506	NA	Pharmaceutical Therapy, NOS	yes	NA	NA	NA	NA	NA
TCGA-06-2567	TCGA-GBM	Non-chromothripsis	0.187064	2405	973	NA	not reported	NA	not reported	not reported	No	Brain, NOS	23759	Brain, NOS	not reported	0	Glioblastoma	2009	NA	not reported	Not Reported	9440-03-01	not reported	133	released	NA	NA	Not Reported	NA	NA	NA	NA	2009	Dead	white	65	1944	not hispanic or latino	-23759	male	133	NA	Pharmaceutical Therapy, NOS	yes	NA	NA	NA	NA	NA
TCGA-06-2569	TCGA-GBM	Non-chromothripsis	0.891016	109	17169	NA	not reported	NA	not reported	not reported	No	Brain, NOS	8922	Brain, NOS	not reported	0	Glioblastoma	2009	NA	not reported	Not Reported	9440-03-01	not reported	13	released	NA	NA	Not Reported	NA	NA	NA	NA	NA	Alive	black or african american	24	1985	not hispanic or latino	-8922	female	NA	NA	Pharmaceutical Therapy, NOS	not reported	NA	NA	NA	NA	NA
TCGA-06-2570	TCGA-GBM	Non-chromothripsis	0.0525928	1602	308	NA	not reported	NA	not reported	not reported	No	Brain, NOS	7936	Brain, NOS	not reported	0	Glioblastoma	2009	NA	not reported	Not Reported	9440-03-01	not reported	958	released	NA	NA	Not Reported	NA	NA	NA	NA	NA	Alive	white	21	1988	not hispanic or latino	-7936	female	NA	NA	Pharmaceutical Therapy, NOS	yes	NA	NA	NA	NA	NA
TCGA-06-5408	TCGA-GBM	Non-chromothripsis	0.210608	2411	930	NA	not reported	NA	not reported	not reported	No	Brain, NOS	20063	Brain, NOS	not reported	0	Glioblastoma	2009	NA	not reported	Not Reported	9440-03-01	not reported	342	released	NA	NA	Not Reported	NA	NA	NA	NA	2009	Dead	white	54	1955	not hispanic or latino	-20063	female	357	NA	Pharmaceutical Therapy, NOS	yes	NA	NA	NA	NA	NA
TCGA-06-5410	TCGA-GBM	Non-chromothripsis	0.00145077	49	17	NA	not reported	NA	not reported	not reported	No	Brain, NOS	26395	Brain, NOS	not reported	0	Glioblastoma	2010	NA	not reported	Not Reported	9440-03-01	not reported	108	released	NA	NA	Not Reported	NA	NA	NA	NA	2010	Dead	white	72	1938	not hispanic or latino	-26395	female	108	NA	Pharmaceutical Therapy, NOS	no	NA	NA	NA	NA	NA
TCGA-06-5411	TCGA-GBM	Non-chromothripsis	0.185072	2642	991	NA	not reported	NA	not reported	not reported	No	Brain, NOS	18832	Brain, NOS	not reported	0	Glioblastoma	2010	NA	not reported	Not Reported	9440-03-01	not reported	254	released	NA	NA	Not Reported	NA	NA	NA	NA	2010	Dead	white	51	1959	not hispanic or latino	-18832	male	254	NA	Pharmaceutical Therapy, NOS	yes	NA	NA	NA	NA	NA
TCGA-06-5412	TCGA-GBM	Non-chromothripsis	0.191509	2075	984	NA	not reported	NA	not reported	not reported	No	Brain, NOS	28762	Brain, NOS	not reported	0	Glioblastoma	2010	NA	not reported	Not Reported	9440-03-01	not reported	138	released	NA	NA	Not Reported	NA	NA	NA	NA	2010	Dead	white	78	1932	not hispanic or latino	-28762	female	138	NA	Pharmaceutical Therapy, NOS	yes	NA	NA	NA	NA	NA
TCGA-06-5413	TCGA-GBM	chromothripsis	0.208617	2945	936	NA	not reported	NA	not reported	not reported	No	Brain, NOS	24477	Brain, NOS	not reported	0	Glioblastoma	2010	NA	not reported	Not Reported	9440-03-01	not reported	268	released	NA	NA	Not Reported	NA	NA	NA	NA	NA	Alive	white	67	1943	not hispanic or latino	-24477	male	NA	NA	Pharmaceutical Therapy, NOS	yes	NA	NA	NA	NA	NA
TCGA-06-5414	TCGA-GBM	Non-chromothripsis	0.246873	2126	3040	NA	not reported	NA	not reported	not reported	No	Brain, NOS	22527	Brain, NOS	not reported	0	Glioblastoma	2010	NA	not reported	Not Reported	9440-03-01	not reported	273	released	NA	NA	Not Reported	NA	NA	NA	NA	NA	Alive	white	61	1949	not hispanic or latino	-22527	male	NA	NA	Pharmaceutical Therapy, NOS	yes	NA	NA	NA	NA	NA
TCGA-06-5416	TCGA-GBM	chromothripsis	0.368175	6345	1711	NA	not reported	NA	not reported	not reported	No	Brain, NOS	8533	Brain, NOS	not reported	0	Glioblastoma	2010	NA	not reported	Not Reported	9440-03-01	not reported	204	released	NA	NA	Not Reported	NA	NA	NA	NA	NA	Alive	white	23	1987	not hispanic or latino	-8533	female	NA	NA	Pharmaceutical Therapy, NOS	yes	NA	NA	NA	NA	NA
TCGA-06-5418	TCGA-GBM	Non-chromothripsis	0.192059	2873	956	NA	not reported	NA	not reported	not reported	No	Brain, NOS	27584	Brain, NOS	not reported	0	Glioblastoma	2010	NA	not reported	Not Reported	9440-03-01	not reported	83	released	NA	NA	Not Reported	NA	NA	NA	NA	2010	Dead	white	75	1935	not hispanic or latino	-27584	female	83	NA	Pharmaceutical Therapy, NOS	no	NA	NA	NA	NA	NA
TCGA-06-5856	TCGA-GBM	chromothripsis	0.987103	1	19374	NA	not reported	NA	not reported	not reported	No	Brain, NOS	21232	Brain, NOS	not reported	0	Glioblastoma	2010	NA	not reported	Not Reported	9440-03-01	not reported	114	released	NA	NA	Not Reported	NA	NA	NA	NA	2010	Dead	white	58	1952	not hispanic or latino	-21232	male	114	NA	Pharmaceutical Therapy, NOS	no	NA	NA	NA	NA	NA
TCGA-06-5858	TCGA-GBM	Non-chromothripsis	0.090174	54	1187	NA	not reported	NA	not reported	not reported	No	Brain, NOS	16662	Brain, NOS	not reported	0	Glioblastoma	2010	NA	not reported	Not Reported	9440-03-01	not reported	187	released	NA	NA	Not Reported	NA	NA	NA	NA	NA	Alive	white	45	1965	not hispanic or latino	-16662	female	NA	NA	Pharmaceutical Therapy, NOS	yes	NA	NA	NA	NA	NA
TCGA-06-5859	TCGA-GBM	Non-chromothripsis	0.361668	5478	1908	NA	not reported	NA	not reported	not reported	No	Brain, NOS	23211	Brain, NOS	not reported	0	Glioblastoma	2011	NA	not reported	Not Reported	9440-03-01	not reported	139	released	NA	NA	Not Reported	NA	NA	NA	NA	NA	Alive	white	63	1948	not hispanic or latino	-23211	male	NA	NA	Pharmaceutical Therapy, NOS	yes	NA	NA	NA	NA	NA
TCGA-08-0386	TCGA-GBM	chromothripsis	0.94877	2122	17252	NA	not reported	NA	not reported	not reported	No	Brain, NOS	27053	Brain, NOS	not reported	0	Glioblastoma	2005	NA	not reported	Not Reported	9440-03-01	not reported	478	released	NA	NA	Not Reported	NA	NA	NA	NA	2006	Dead	white	74	1931	not hispanic or latino	-27053	male	548	NA	Pharmaceutical Therapy, NOS	yes	NA	NA	NA	NA	NA
TCGA-09-0364	TCGA-OV	Non-chromothripsis	0.712478	1006	13966	NA	not reported	NA	not reported	not reported	No	Ovary	29262	Ovary	not reported	0	Serous cystadenocarcinoma, NOS	1998	NA	not reported	Not Reported	8441-03-01	not reported	NA	released	NA	NA	Not Reported	NA	NA	NA	NA	2000	Dead	white	80	1918	not hispanic or latino	-29262	female	887	NA	Pharmaceutical Therapy, NOS	yes	NA	NA	NA	NA	NA
TCGA-09-0366	TCGA-OV	Non-chromothripsis	0.694787	1161	12756	NA	not reported	NA	not reported	not reported	No	Specified parts of peritoneum	20440	Ovary	not reported	0	Serous cystadenocarcinoma, NOS	1999	NA	not reported	Not Reported	8441-03-01	not reported	NA	released	NA	NA	Not Reported	NA	NA	NA	NA	2003	Dead	white	55	1944	not reported	-20440	female	1757	NA	Pharmaceutical Therapy, NOS	yes	NA	NA	NA	NA	NA
TCGA-09-0369	TCGA-OV	Non-chromothripsis	0.534073	1158	9601	NA	not reported	NA	not reported	not reported	No	Ovary	20705	Ovary	not reported	0	Serous cystadenocarcinoma, NOS	2003	NA	not reported	Not Reported	8441-03-01	not reported	NA	released	NA	NA	Not Reported	NA	NA	NA	NA	2005	Dead	white	56	1947	not hispanic or latino	-20705	female	1082	NA	Pharmaceutical Therapy, NOS	yes	NA	NA	NA	NA	NA
TCGA-09-1662	TCGA-OV	Non-chromothripsis	0.399649	5325	2713	NA	not reported	NA	not reported	not reported	No	Ovary	21246	Ovary	not reported	0	Serous cystadenocarcinoma, NOS	2001	NA	not reported	Not Reported	8441-03-01	not reported	NA	released	NA	NA	Not Reported	NA	NA	NA	NA	2008	Dead	white	58	1943	not hispanic or latino	-21246	female	2717	NA	Pharmaceutical Therapy, NOS	yes	NA	NA	NA	NA	NA
TCGA-09-1666	TCGA-OV	Non-chromothripsis	0.368953	5808	1321	NA	not reported	NA	not reported	not reported	No	Ovary	21066	Ovary	not reported	0	Serous cystadenocarcinoma, NOS	2003	NA	not reported	Not Reported	8441-03-01	not reported	1752	released	NA	NA	Not Reported	NA	NA	NA	NA	NA	Alive	white	57	1946	not hispanic or latino	-21066	female	NA	NA	Pharmaceutical Therapy, NOS	yes	NA	NA	NA	NA	NA
TCGA-09-1669	TCGA-OV	chromothripsis	0.737124	60	15763	NA	not reported	NA	not reported	not reported	No	Ovary	20052	Ovary	not reported	0	Serous cystadenocarcinoma, NOS	2004	NA	not reported	Not Reported	8441-03-01	not reported	928	released	NA	NA	Not Reported	NA	NA	NA	NA	NA	Alive	white	54	1950	not hispanic or latino	-20052	female	NA	NA	Pharmaceutical Therapy, NOS	yes	NA	NA	NA	NA	NA
TCGA-09-1670	TCGA-OV	Non-chromothripsis	0.602792	261	12025	NA	not reported	NA	not reported	not reported	No	Ovary	21147	Ovary	not reported	0	Serous cystadenocarcinoma, NOS	2005	NA	not reported	Not Reported	8441-03-01	not reported	547	released	NA	NA	Not Reported	NA	NA	NA	NA	NA	Alive	white	57	1948	not reported	-21147	female	NA	NA	Pharmaceutical Therapy, NOS	yes	NA	NA	NA	NA	NA
TCGA-09-1673	TCGA-OV	Non-chromothripsis	0.835977	53	17232	NA	not reported	NA	not reported	not reported	No	Ovary	18599	Ovary	not reported	0	Serous cystadenocarcinoma, NOS	2008	NA	not reported	Not Reported	8441-03-01	not reported	92	released	NA	NA	Not Reported	NA	NA	NA	NA	NA	Alive	white	50	1958	not hispanic or latino	-18599	female	NA	NA	Pharmaceutical Therapy, NOS	yes	NA	NA	NA	NA	NA
TCGA-09-2045	TCGA-OV	Non-chromothripsis	0.316217	3738	3380	NA	not reported	NA	not reported	not reported	No	Ovary	18285	Ovary	not reported	0	Serous cystadenocarcinoma, NOS	1996	NA	not reported	Not Reported	8441-03-01	not reported	NA	released	NA	NA	Not Reported	NA	NA	NA	NA	1998	Dead	asian	50	1946	not hispanic or latino	-18285	female	1069	NA	Pharmaceutical Therapy, NOS	yes	NA	NA	NA	NA	NA
TCGA-09-2051	TCGA-OV	Non-chromothripsis	0.599103	657	12117	NA	not reported	NA	not reported	not reported	No	Ovary	15650	Ovary	not reported	0	Serous cystadenocarcinoma, NOS	2004	NA	not reported	Not Reported	8441-03-01	not reported	1919	released	NA	NA	Not Reported	NA	NA	NA	NA	NA	Alive	white	42	1962	not hispanic or latino	-15650	female	NA	NA	Pharmaceutical Therapy, NOS	yes	NA	NA	NA	NA	NA
TCGA-09-2054	TCGA-OV	Non-chromothripsis	0.632427	521	12655	NA	not reported	NA	not reported	not reported	No	Ovary	21285	Ovary	not reported	0	Serous cystadenocarcinoma, NOS	2005	NA	not reported	Not Reported	8441-03-01	not reported	637	released	NA	NA	Not Reported	NA	NA	NA	NA	2006	Dead	black or african american	58	1947	not hispanic or latino	-21285	female	637	NA	Pharmaceutical Therapy, NOS	yes	NA	NA	NA	NA	NA
TCGA-10-0927	TCGA-OV	Non-chromothripsis	0.604432	1288	11888	NA	not reported	NA	not reported	not reported	No	Ovary	23982	Ovary	not reported	0	Serous cystadenocarcinoma, NOS	2000	NA	not reported	Not Reported	8441-03-01	not reported	2478	released	NA	NA	Not Reported	NA	NA	NA	NA	2006	Dead	not reported	65	1935	hispanic or latino	-23982	female	2490	NA	Pharmaceutical Therapy, NOS	yes	NA	NA	NA	NA	NA
TCGA-10-0928	TCGA-OV	Non-chromothripsis	0.482325	8214	2311	NA	not reported	NA	not reported	not reported	No	Ovary	26066	Ovary	not reported	0	Serous cystadenocarcinoma, NOS	2000	NA	not reported	Not Reported	8441-03-01	not reported	563	released	NA	NA	Not Reported	NA	NA	NA	NA	2001	Dead	white	71	1929	not reported	-26066	female	563	NA	Pharmaceutical Therapy, NOS	yes	NA	NA	NA	NA	NA
TCGA-10-0931	TCGA-OV	Non-chromothripsis	0.448366	3801	3247	NA	not reported	NA	not reported	not reported	No	Ovary	16262	Ovary	not reported	0	Serous cystadenocarcinoma, NOS	2002	NA	not reported	Not Reported	8441-03-01	not reported	982	released	NA	NA	Not Reported	NA	NA	NA	NA	2004	Dead	white	44	1958	not reported	-16262	female	1000	NA	Pharmaceutical Therapy, NOS	yes	NA	NA	NA	NA	NA
TCGA-10-0933	TCGA-OV	Non-chromothripsis	0.484019	1371	7598	NA	not reported	NA	not reported	not reported	No	Ovary	28433	Ovary	not reported	0	Serous cystadenocarcinoma, NOS	2003	NA	not reported	Not Reported	8441-03-01	not reported	356	released	NA	NA	Not Reported	NA	NA	NA	NA	2004	Dead	white	77	1926	not hispanic or latino	-28433	female	446	NA	Pharmaceutical Therapy, NOS	yes	NA	NA	NA	NA	NA
TCGA-10-0936	TCGA-OV	chromothripsis	0.854797	77	17852	NA	not reported	NA	not reported	not reported	No	Ovary	25454	Ovary	not reported	0	Serous cystadenocarcinoma, NOS	2005	NA	not reported	Not Reported	8441-03-01	not reported	1089	released	NA	NA	Not Reported	NA	NA	NA	NA	2008	Dead	black or african american	69	1936	not hispanic or latino	-25454	female	1123	NA	Pharmaceutical Therapy, NOS	yes	NA	NA	NA	NA	NA
TCGA-10-0937	TCGA-OV	Non-chromothripsis	0.460682	6111	3010	NA	not reported	NA	not reported	not reported	No	Ovary	16222	Ovary	not reported	0	Serous cystadenocarcinoma, NOS	2005	NA	not reported	Not Reported	8441-03-01	not reported	460	released	NA	NA	Not Reported	NA	NA	NA	NA	2006	Dead	white	44	1961	not reported	-16222	female	608	NA	Pharmaceutical Therapy, NOS	yes	NA	NA	NA	NA	NA
TCGA-10-0938	TCGA-OV	Non-chromothripsis	0.896926	222	17634	NA	not reported	NA	not reported	not reported	No	Ovary	29558	Ovary	not reported	0	Serous cystadenocarcinoma, NOS	2002	NA	not reported	Not Reported	8441-03-01	not reported	604	released	NA	NA	Not Reported	NA	NA	NA	NA	2003	Dead	white	80	1922	not reported	-29558	female	636	NA	Pharmaceutical Therapy, NOS	yes	NA	NA	NA	NA	NA
TCGA-12-0616	TCGA-GBM	Non-chromothripsis	0.150807	2659	322	NA	not reported	NA	not reported	not reported	No	Brain, NOS	13451	Brain, NOS	not reported	0	Glioblastoma	2006	NA	not reported	Not Reported	9440-03-01	not reported	439	released	NA	NA	Not Reported	NA	NA	NA	NA	2007	Dead	white	36	1970	not hispanic or latino	-13451	female	448	NA	Pharmaceutical Therapy, NOS	yes	NA	NA	NA	NA	NA
TCGA-12-0618	TCGA-GBM	Non-chromothripsis	0.888924	7	17490	NA	not reported	NA	not reported	not reported	No	Brain, NOS	18071	Brain, NOS	not reported	0	Glioblastoma	2003	NA	not reported	Not Reported	9440-03-01	not reported	50	released	NA	NA	Not Reported	NA	NA	NA	NA	2004	Dead	white	49	1954	not hispanic or latino	-18071	male	395	NA	Pharmaceutical Therapy, NOS	yes	NA	NA	NA	NA	NA
TCGA-12-0619	TCGA-GBM	Non-chromothripsis	0.875097	23	17039	NA	not reported	NA	not reported	not reported	No	Brain, NOS	21920	Brain, NOS	not reported	0	Glioblastoma	2003	NA	not reported	Not Reported	9440-03-01	not reported	316	released	NA	NA	Not Reported	NA	NA	NA	NA	2005	Dead	white	60	1943	not hispanic or latino	-21920	male	1062	NA	Pharmaceutical Therapy, NOS	yes	NA	NA	NA	NA	NA
TCGA-12-0821	TCGA-GBM	Non-chromothripsis	0.258584	3664	968	NA	not reported	NA	not reported	not reported	No	Brain, NOS	22949	Brain, NOS	not reported	0	Glioblastoma	1998	NA	not reported	Not Reported	9440-03-01	not reported	323	released	NA	NA	Not Reported	NA	NA	NA	NA	1998	Dead	white	62	1936	not hispanic or latino	-22949	male	323	NA	Pharmaceutical Therapy, NOS	yes	NA	NA	NA	NA	NA
TCGA-12-3650	TCGA-GBM	Non-chromothripsis	0.151749	1638	2566	NA	not reported	NA	not reported	not reported	No	Brain, NOS	17138	Brain, NOS	not reported	0	Glioblastoma	2008	NA	not reported	Not Reported	9440-03-01	not reported	333	released	NA	NA	Not Reported	NA	NA	NA	NA	2008	Dead	white	46	1962	not hispanic or latino	-17138	male	333	NA	Pharmaceutical Therapy, NOS	yes	NA	NA	NA	NA	NA
TCGA-12-3652	TCGA-GBM	Non-chromothripsis	0.903992	858	17740	NA	not reported	NA	not reported	not reported	No	Brain, NOS	21920	Brain, NOS	not reported	0	Glioblastoma	2003	NA	not reported	Not Reported	9440-03-01	not reported	1050	released	NA	NA	Not Reported	NA	NA	NA	NA	2005	Dead	white	60	1943	not hispanic or latino	-21920	male	1062	NA	Pharmaceutical Therapy, NOS	yes	NA	NA	NA	NA	NA
TCGA-12-3653	TCGA-GBM	Non-chromothripsis	0.837392	55	17221	NA	not reported	NA	not reported	not reported	No	Brain, NOS	12529	Brain, NOS	not reported	0	Glioblastoma	2008	NA	not reported	Not Reported	9440-03-01	not reported	357	released	NA	NA	Not Reported	NA	NA	NA	NA	2009	Dead	white	34	1974	not hispanic or latino	-12529	female	442	NA	Pharmaceutical Therapy, NOS	yes	NA	NA	NA	NA	NA
TCGA-12-5295	TCGA-GBM	Non-chromothripsis	0.344854	3159	1674	NA	not reported	NA	not reported	not reported	No	Brain, NOS	22161	Brain, NOS	not reported	0	Glioblastoma	2008	NA	not reported	Not Reported	9440-03-01	not reported	399	released	NA	NA	Not Reported	NA	NA	NA	NA	2009	Dead	white	60	1948	not hispanic or latino	-22161	female	454	NA	Pharmaceutical Therapy, NOS	yes	NA	NA	NA	NA	NA
TCGA-12-5299	TCGA-GBM	Non-chromothripsis	0.174306	1307	2019	NA	not reported	NA	not reported	not reported	No	Brain, NOS	20463	Brain, NOS	not reported	0	Glioblastoma	2009	NA	not reported	Not Reported	9440-03-01	not reported	98	released	NA	NA	Not Reported	NA	NA	NA	NA	2009	Dead	white	56	1953	not hispanic or latino	-20463	female	98	NA	Pharmaceutical Therapy, NOS	yes	NA	NA	NA	NA	NA
TCGA-13-0714	TCGA-OV	chromothripsis	0.378117	4017	3064	NA	not reported	NA	not reported	not reported	No	Ovary	20109	Ovary	not reported	0	Serous cystadenocarcinoma, NOS	2000	NA	not reported	Not Reported	8441-03-01	not reported	189	released	NA	NA	Not Reported	NA	NA	NA	NA	2000	Dead	white	55	1945	not hispanic or latino	-20109	female	189	NA	Pharmaceutical Therapy, NOS	yes	NA	NA	NA	NA	NA
TCGA-13-0720	TCGA-OV	Non-chromothripsis	0.409125	6089	1779	NA	not reported	NA	not reported	not reported	No	Ovary	17799	Ovary	not reported	0	Serous cystadenocarcinoma, NOS	2001	NA	not reported	Not Reported	8441-03-01	not reported	1355	released	NA	NA	Not Reported	NA	NA	NA	NA	2004	Dead	white	48	1953	not hispanic or latino	-17799	female	1355	NA	Pharmaceutical Therapy, NOS	yes	NA	NA	NA	NA	NA
TCGA-13-0724	TCGA-OV	chromothripsis	0.979103	72	19649	NA	not reported	NA	not reported	not reported	No	Ovary	26342	Ovary	not reported	0	Serous cystadenocarcinoma, NOS	2002	NA	not reported	Not Reported	8441-03-01	not reported	83	released	NA	NA	Not Reported	NA	NA	NA	NA	2002	Dead	white	72	1930	hispanic or latino	-26342	female	83	NA	Pharmaceutical Therapy, NOS	yes	NA	NA	NA	NA	NA
TCGA-13-0725	TCGA-OV	Non-chromothripsis	0.368427	5140	1804	NA	not reported	NA	not reported	not reported	No	Ovary	16086	Ovary	not reported	0	Serous cystadenocarcinoma, NOS	2002	NA	not reported	Not Reported	8441-03-01	not reported	377	released	NA	NA	Not Reported	NA	NA	NA	NA	2003	Dead	white	44	1958	hispanic or latino	-16086	female	377	NA	Pharmaceutical Therapy, NOS	yes	NA	NA	NA	NA	NA
TCGA-13-0726	TCGA-OV	Non-chromothripsis	0.469253	5311	4117	NA	not reported	NA	not reported	not reported	No	Ovary	20134	Ovary	not reported	0	Serous cystadenocarcinoma, NOS	2002	NA	not reported	Not Reported	8441-03-01	not reported	946	released	NA	NA	Not Reported	NA	NA	NA	NA	2004	Dead	white	55	1947	not hispanic or latino	-20134	female	949	NA	Pharmaceutical Therapy, NOS	yes	NA	NA	NA	NA	NA
TCGA-13-0727	TCGA-OV	Non-chromothripsis	0.792668	83	16816	NA	not reported	NA	not reported	not reported	No	Ovary	26185	Ovary	not reported	0	Serous cystadenocarcinoma, NOS	2003	NA	not reported	Not Reported	8441-03-01	not reported	462	released	NA	NA	Not Reported	NA	NA	NA	NA	2004	Dead	white	71	1932	not hispanic or latino	-26185	female	462	NA	Pharmaceutical Therapy, NOS	yes	NA	NA	NA	NA	NA
TCGA-13-0730	TCGA-OV	chromothripsis	0.575603	412	11512	NA	not reported	NA	not reported	not reported	No	Ovary	26086	Ovary	not reported	0	Serous cystadenocarcinoma, NOS	2003	NA	not reported	Not Reported	8441-03-01	not reported	NA	released	NA	NA	Not Reported	NA	NA	NA	NA	2004	Dead	white	71	1932	not hispanic or latino	-26086	female	542	NA	Pharmaceutical Therapy, NOS	not reported	NA	NA	NA	NA	NA
TCGA-13-0762	TCGA-OV	chromothripsis	0.89275	66	17667	NA	not reported	NA	not reported	not reported	No	Ovary	23960	Ovary	not reported	0	Serous cystadenocarcinoma, NOS	2006	NA	not reported	Not Reported	8441-03-01	not reported	3400	released	NA	NA	Not Reported	NA	NA	NA	NA	NA	Alive	white	65	1941	not hispanic or latino	-23960	female	NA	NA	Pharmaceutical Therapy, NOS	yes	NA	NA	NA	NA	NA
TCGA-13-0766	TCGA-OV	Non-chromothripsis	0.698522	49	15445	NA	not reported	NA	not reported	not reported	No	Ovary	15571	Ovary	not reported	0	Serous cystadenocarcinoma, NOS	2006	NA	not reported	Not Reported	8441-03-01	not reported	651	released	NA	NA	Not Reported	NA	NA	NA	NA	NA	Dead	white	42	1964	not hispanic or latino	-15571	female	1725	NA	Pharmaceutical Therapy, NOS	yes	NA	NA	NA	NA	NA
TCGA-13-0768	TCGA-OV	Non-chromothripsis	0.545008	3937	6804	NA	not reported	NA	not reported	not reported	No	Ovary	26999	Ovary	not reported	0	Serous cystadenocarcinoma, NOS	2008	NA	not reported	Not Reported	8441-03-01	not reported	257	released	NA	NA	Not Reported	NA	NA	NA	NA	NA	Dead	white	73	1935	not hispanic or latino	-26999	female	1784	NA	Pharmaceutical Therapy, NOS	yes	NA	NA	NA	NA	NA
TCGA-13-0795	TCGA-OV	Non-chromothripsis	0.825611	406	16044	NA	not reported	NA	not reported	not reported	No	Ovary	24403	Ovary	not reported	0	Serous cystadenocarcinoma, NOS	2007	NA	not reported	Not Reported	8441-03-01	not reported	596	released	NA	NA	Not Reported	NA	NA	NA	NA	NA	Dead	white	66	1941	not hispanic or latino	-24403	female	619	NA	Pharmaceutical Therapy, NOS	yes	NA	NA	NA	NA	NA
TCGA-13-0797	TCGA-OV	Non-chromothripsis	0.439252	5725	3369	NA	not reported	NA	not reported	not reported	No	Ovary	18051	Ovary	not reported	0	Serous cystadenocarcinoma, NOS	2008	NA	not reported	Not Reported	8441-03-01	not reported	2121	released	NA	NA	Not Reported	NA	NA	NA	NA	NA	Alive	white	49	1959	not hispanic or latino	-18051	female	NA	NA	Pharmaceutical Therapy, NOS	yes	NA	NA	NA	NA	NA
TCGA-13-0800	TCGA-OV	chromothripsis	0.820877	54	17566	NA	not reported	NA	not reported	not reported	No	Ovary	19087	Ovary	not reported	0	Serous cystadenocarcinoma, NOS	2008	NA	not reported	Not Reported	8441-03-01	not reported	2661	released	NA	NA	Not Reported	NA	NA	NA	NA	NA	Alive	white	52	1956	not hispanic or latino	-19087	female	NA	NA	Pharmaceutical Therapy, NOS	yes	NA	NA	NA	NA	NA
TCGA-13-0804	TCGA-OV	Non-chromothripsis	0.458591	6726	1196	NA	not reported	NA	not reported	not reported	No	Ovary	27021	Ovary	not reported	0	Serous cystadenocarcinoma, NOS	2003	NA	not reported	Not Reported	8441-03-01	not reported	1073	released	NA	NA	Not Reported	NA	NA	NA	NA	2005	Dead	white	73	1930	not hispanic or latino	-27021	female	1073	NA	Pharmaceutical Therapy, NOS	yes	NA	NA	NA	NA	NA
TCGA-13-0883	TCGA-OV	Non-chromothripsis	0.691897	467	14746	NA	not reported	NA	not reported	not reported	No	Ovary	22395	Ovary	not reported	0	Serous cystadenocarcinoma, NOS	2002	NA	not reported	Not Reported	8441-03-01	not reported	2097	released	NA	NA	Not Reported	NA	NA	NA	NA	2007	Dead	white	61	1941	not hispanic or latino	-22395	female	2097	NA	Pharmaceutical Therapy, NOS	yes	NA	NA	NA	NA	NA
TCGA-13-0885	TCGA-OV	Non-chromothripsis	0.866821	207	17757	NA	not reported	NA	not reported	not reported	No	Ovary	25763	Ovary	not reported	0	Serous cystadenocarcinoma, NOS	2000	NA	not reported	Not Reported	8441-03-01	not reported	3388	released	NA	NA	Not Reported	NA	NA	NA	NA	NA	Alive	white	70	1930	not hispanic or latino	-25763	female	NA	NA	Pharmaceutical Therapy, NOS	yes	NA	NA	NA	NA	NA
TCGA-13-0886	TCGA-OV	Non-chromothripsis	0.711356	97	14906	NA	not reported	NA	not reported	not reported	No	Ovary	24724	Ovary	not reported	0	Serous cystadenocarcinoma, NOS	2002	NA	not reported	Not Reported	8441-03-01	not reported	4665	released	NA	NA	Not Reported	NA	NA	NA	NA	NA	Alive	white	67	1935	not hispanic or latino	-24724	female	NA	NA	Pharmaceutical Therapy, NOS	yes	NA	NA	NA	NA	NA
TCGA-13-0887	TCGA-OV	Non-chromothripsis	0.717035	387	14352	NA	not reported	NA	not reported	not reported	No	Ovary	15669	Ovary	not reported	0	Serous cystadenocarcinoma, NOS	2002	NA	not reported	Not Reported	8441-03-01	not reported	2028	released	NA	NA	Not Reported	NA	NA	NA	NA	2007	Dead	white	42	1960	not hispanic or latino	-15669	female	2028	NA	Pharmaceutical Therapy, NOS	yes	NA	NA	NA	NA	NA
TCGA-13-0888	TCGA-OV	Non-chromothripsis	0.939542	954	17704	NA	not reported	NA	not reported	not reported	No	Ovary	28498	Ovary	not reported	0	Serous cystadenocarcinoma, NOS	2003	NA	not reported	Not Reported	8441-03-01	not reported	2141	released	NA	NA	Not Reported	NA	NA	NA	NA	NA	Dead	white	78	1925	not hispanic or latino	-28498	female	2811	NA	Pharmaceutical Therapy, NOS	yes	NA	NA	NA	NA	NA
TCGA-13-0891	TCGA-OV	chromothripsis	0.669699	57	14052	NA	not reported	NA	not reported	not reported	No	Ovary	26886	Ovary	not reported	0	Serous cystadenocarcinoma, NOS	2003	NA	not reported	Not Reported	8441-03-01	not reported	2099	released	NA	NA	Not Reported	NA	NA	NA	NA	NA	Dead	white	73	1930	not hispanic or latino	-26886	female	3128	NA	Pharmaceutical Therapy, NOS	yes	NA	NA	NA	NA	NA
TCGA-13-0897	TCGA-OV	Non-chromothripsis	0.397096	5488	3840	NA	not reported	NA	not reported	not reported	No	Ovary	19894	Ovary	not reported	0	Serous cystadenocarcinoma, NOS	2004	NA	not reported	Not Reported	8441-03-01	not reported	1748	released	NA	NA	Not Reported	NA	NA	NA	NA	NA	Dead	white	54	1950	not hispanic or latino	-19894	female	2182	NA	Pharmaceutical Therapy, NOS	yes	NA	NA	NA	NA	NA
TCGA-13-0906	TCGA-OV	Non-chromothripsis	0.519312	6200	2545	NA	not reported	NA	not reported	not reported	No	Ovary	18383	Ovary	not reported	0	Serous cystadenocarcinoma, NOS	2005	NA	not reported	Not Reported	8441-03-01	not reported	3619	released	NA	NA	Not Reported	NA	NA	NA	NA	NA	Alive	white	50	1955	not hispanic or latino	-18383	female	NA	NA	Pharmaceutical Therapy, NOS	yes	NA	NA	NA	NA	NA
TCGA-13-0911	TCGA-OV	Non-chromothripsis	0.574508	78	12190	NA	not reported	NA	not reported	not reported	No	Ovary	20276	Ovary	not reported	0	Serous cystadenocarcinoma, NOS	2005	NA	not reported	Not Reported	8441-03-01	not reported	843	released	NA	NA	Not Reported	NA	NA	NA	NA	NA	Dead	white	55	1950	not hispanic or latino	-20276	female	1355	NA	Pharmaceutical Therapy, NOS	yes	NA	NA	NA	NA	NA
TCGA-13-0913	TCGA-OV	chromothripsis	0.446257	6285	1914	NA	not reported	NA	not reported	not reported	No	Ovary	19573	Ovary	not reported	0	Serous cystadenocarcinoma, NOS	2006	NA	not reported	Not Reported	8441-03-01	not reported	3325	released	NA	NA	Not Reported	NA	NA	NA	NA	NA	Alive	white	53	1953	not hispanic or latino	-19573	female	NA	NA	Pharmaceutical Therapy, NOS	yes	NA	NA	NA	NA	NA
TCGA-13-0913	TCGA-OV	chromothripsis	0.465148	6473	1810	NA	not reported	NA	not reported	not reported	No	Ovary	19573	Ovary	not reported	0	Serous cystadenocarcinoma, NOS	2006	NA	not reported	Not Reported	8441-03-01	not reported	3325	released	NA	NA	Not Reported	NA	NA	NA	NA	NA	Alive	white	53	1953	not hispanic or latino	-19573	female	NA	NA	Pharmaceutical Therapy, NOS	yes	NA	NA	NA	NA	NA
TCGA-13-0916	TCGA-OV	chromothripsis	0.555295	8725	1619	NA	not reported	NA	not reported	not reported	No	Ovary	18189	Ovary	not reported	0	Serous cystadenocarcinoma, NOS	2006	NA	not reported	Not Reported	8441-03-01	not reported	1785	released	NA	NA	Not Reported	NA	NA	NA	NA	NA	Alive	white	49	1957	not hispanic or latino	-18189	female	NA	NA	Pharmaceutical Therapy, NOS	yes	NA	NA	NA	NA	NA
TCGA-13-0920	TCGA-OV	Non-chromothripsis	0.818494	1113	15481	NA	not reported	NA	not reported	not reported	No	Ovary	24064	Ovary	not reported	0	Serous cystadenocarcinoma, NOS	2007	NA	not reported	Not Reported	8441-03-01	not reported	420	released	NA	NA	Not Reported	NA	NA	NA	NA	NA	Dead	white	65	1942	not hispanic or latino	-24064	female	1484	NA	Pharmaceutical Therapy, NOS	yes	NA	NA	NA	NA	NA
TCGA-13-0923	TCGA-OV	Non-chromothripsis	0.662025	1207	12655	NA	not reported	NA	not reported	not reported	No	Ovary	27081	Ovary	not reported	0	Serous cystadenocarcinoma, NOS	2008	NA	not reported	Not Reported	8441-03-01	not reported	2547	released	NA	NA	Not Reported	NA	NA	NA	NA	NA	Alive	white	74	1934	not hispanic or latino	-27081	female	NA	NA	Pharmaceutical Therapy, NOS	yes	NA	NA	NA	NA	NA
TCGA-13-0924	TCGA-OV	Non-chromothripsis	0.455529	7331	1194	NA	not reported	NA	not reported	not reported	No	Ovary	16670	Ovary	not reported	0	Serous cystadenocarcinoma, NOS	2008	NA	not reported	Not Reported	8441-03-01	not reported	2614	released	NA	NA	Not Reported	NA	NA	NA	NA	NA	Alive	white	45	1963	not hispanic or latino	-16670	female	NA	NA	Pharmaceutical Therapy, NOS	yes	NA	NA	NA	NA	NA
TCGA-13-1403	TCGA-OV	Non-chromothripsis	0.426255	4926	3180	NA	not reported	NA	not reported	not reported	No	Ovary	17697	Ovary	not reported	0	Serous cystadenocarcinoma, NOS	2008	NA	not reported	Not Reported	8441-03-01	not reported	331	released	NA	NA	Not Reported	NA	NA	NA	NA	NA	Dead	white	48	1960	not hispanic or latino	-17697	female	2345	NA	Pharmaceutical Therapy, NOS	yes	NA	NA	NA	NA	NA
TCGA-13-1404	TCGA-OV	Non-chromothripsis	0.486168	6653	2882	NA	not reported	NA	not reported	not reported	No	Ovary	17784	Ovary	not reported	0	Serous cystadenocarcinoma, NOS	2008	NA	not reported	Not Reported	8441-03-01	not reported	2469	released	NA	NA	Not Reported	NA	NA	NA	NA	NA	Alive	white	48	1960	not hispanic or latino	-17784	female	NA	NA	Pharmaceutical Therapy, NOS	yes	NA	NA	NA	NA	NA
TCGA-13-1405	TCGA-OV	Non-chromothripsis	0.428329	8266	1028	NA	not reported	NA	not reported	not reported	No	Ovary	18218	Ovary	not reported	0	Serous cystadenocarcinoma, NOS	2008	NA	not reported	Not Reported	8441-03-01	not reported	224	released	NA	NA	Not Reported	NA	NA	NA	NA	NA	Dead	white	49	1959	not hispanic or latino	-18218	female	868	NA	Pharmaceutical Therapy, NOS	yes	NA	NA	NA	NA	NA
TCGA-13-1407	TCGA-OV	chromothripsis	0.755977	851	14228	NA	not reported	NA	not reported	not reported	No	Ovary	18896	Ovary	not reported	0	Serous cystadenocarcinoma, NOS	2008	NA	not reported	Not Reported	8441-03-01	not reported	2534	released	NA	NA	Not Reported	NA	NA	NA	NA	NA	Alive	white	51	1957	not hispanic or latino	-18896	female	NA	NA	Pharmaceutical Therapy, NOS	yes	NA	NA	NA	NA	NA
TCGA-13-1408	TCGA-OV	Non-chromothripsis	0.865163	244	17356	NA	not reported	NA	not reported	not reported	No	Ovary	21635	Ovary	not reported	0	Serous cystadenocarcinoma, NOS	2008	NA	not reported	Not Reported	8441-03-01	not reported	180	released	NA	NA	Not Reported	NA	NA	NA	NA	NA	Dead	white	59	1949	not hispanic or latino	-21635	female	1680	NA	Pharmaceutical Therapy, NOS	yes	NA	NA	NA	NA	NA
TCGA-13-1409	TCGA-OV	Non-chromothripsis	0.794314	200	15608	NA	not reported	NA	not reported	not reported	No	Ovary	26836	Ovary	not reported	0	Serous cystadenocarcinoma, NOS	2008	NA	not reported	Not Reported	8441-03-01	not reported	208	released	NA	NA	Not Reported	NA	NA	NA	NA	NA	Dead	white	73	1935	not hispanic or latino	-26836	female	1742	NA	Pharmaceutical Therapy, NOS	yes	NA	NA	NA	NA	NA
TCGA-13-1410	TCGA-OV	chromothripsis	0.766882	125	15281	NA	not reported	NA	not reported	not reported	No	Ovary	20950	Ovary	not reported	0	Serous cystadenocarcinoma, NOS	2008	NA	not reported	Not Reported	8441-03-01	not reported	2464	released	NA	NA	Not Reported	NA	NA	NA	NA	NA	Alive	white	57	1951	not hispanic or latino	-20950	female	NA	NA	Pharmaceutical Therapy, NOS	yes	NA	NA	NA	NA	NA
TCGA-13-1411	TCGA-OV	Non-chromothripsis	0.550905	1264	10647	NA	not reported	NA	not reported	not reported	No	Ovary	29874	Ovary	not reported	0	Serous cystadenocarcinoma, NOS	2008	NA	not reported	Not Reported	8441-03-01	not reported	128	released	NA	NA	Not Reported	NA	NA	NA	NA	NA	Dead	white	81	1927	not hispanic or latino	-29874	female	531	NA	Pharmaceutical Therapy, NOS	yes	NA	NA	NA	NA	NA
TCGA-13-1477	TCGA-OV	Non-chromothripsis	0.159604	1736	3026	NA	not reported	NA	not reported	not reported	No	Ovary	18111	Ovary	not reported	0	Serous cystadenocarcinoma, NOS	2000	NA	not reported	Not Reported	8441-03-01	not reported	1662	released	NA	NA	Not Reported	NA	NA	NA	NA	2004	Dead	white	49	1951	not hispanic or latino	-18111	female	1662	NA	Pharmaceutical Therapy, NOS	yes	NA	NA	NA	NA	NA
TCGA-13-1483	TCGA-OV	Non-chromothripsis	0.497322	5524	4155	NA	not reported	NA	not reported	not reported	No	Ovary	22342	Ovary	not reported	0	Serous cystadenocarcinoma, NOS	2000	NA	not reported	Not Reported	8441-03-01	not reported	895	released	NA	NA	Not Reported	NA	NA	NA	NA	2002	Dead	white	61	1939	not hispanic or latino	-22342	female	895	NA	Pharmaceutical Therapy, NOS	yes	NA	NA	NA	NA	NA
TCGA-13-1485	TCGA-OV	Non-chromothripsis	0.226652	377	4342	NA	not reported	NA	not reported	not reported	No	Ovary	17642	Ovary	not reported	0	Serous cystadenocarcinoma, NOS	2001	NA	not reported	Not Reported	8441-03-01	not reported	629	released	NA	NA	Not Reported	NA	NA	NA	NA	2002	Dead	white	48	1953	not hispanic or latino	-17642	female	629	NA	Pharmaceutical Therapy, NOS	yes	NA	NA	NA	NA	NA
TCGA-13-1487	TCGA-OV	chromothripsis	0.520224	1983	10951	NA	not reported	NA	not reported	not reported	No	Ovary	27176	Ovary	not reported	0	Serous cystadenocarcinoma, NOS	2002	NA	not reported	Not Reported	8441-03-01	not reported	681	released	NA	NA	Not Reported	NA	NA	NA	NA	2003	Dead	white	74	1928	not hispanic or latino	-27176	female	681	NA	Pharmaceutical Therapy, NOS	yes	NA	NA	NA	NA	NA
TCGA-13-1488	TCGA-OV	Non-chromothripsis	0.634944	1087	12825	NA	not reported	NA	not reported	not reported	No	Ovary	21726	Ovary	not reported	0	Serous cystadenocarcinoma, NOS	2002	NA	not reported	Not Reported	8441-03-01	not reported	2154	released	NA	NA	Not Reported	NA	NA	NA	NA	2007	Dead	white	59	1943	not hispanic or latino	-21726	female	2154	NA	Pharmaceutical Therapy, NOS	yes	NA	NA	NA	NA	NA
TCGA-13-1489	TCGA-OV	Non-chromothripsis	0.615223	1029	10758	NA	not reported	NA	not reported	not reported	No	Ovary	25768	Ovary	not reported	0	Serous cystadenocarcinoma, NOS	2002	NA	not reported	Not Reported	8441-03-01	not reported	2521	released	NA	NA	Not Reported	NA	NA	NA	NA	NA	Dead	white	70	1932	not hispanic or latino	-25768	female	2553	NA	Pharmaceutical Therapy, NOS	yes	NA	NA	NA	NA	NA
TCGA-13-1492	TCGA-OV	Non-chromothripsis	0.453527	6988	2188	NA	not reported	NA	not reported	not reported	No	Ovary	24332	Ovary	not reported	0	Serous cystadenocarcinoma, NOS	2002	NA	not reported	Not Reported	8441-03-01	not reported	2237	released	NA	NA	Not Reported	NA	NA	NA	NA	NA	Dead	white	66	1936	not hispanic or latino	-24332	female	3819	NA	Pharmaceutical Therapy, NOS	yes	NA	NA	NA	NA	NA
TCGA-13-1495	TCGA-OV	Non-chromothripsis	0.74695	110	16788	NA	not reported	NA	not reported	not reported	No	Ovary	22046	Ovary	not reported	0	Serous cystadenocarcinoma, NOS	2004	NA	not reported	Not Reported	8441-03-01	not reported	1498	released	NA	NA	Not Reported	NA	NA	NA	NA	NA	Dead	white	60	1944	not hispanic or latino	-22046	female	2749	NA	Pharmaceutical Therapy, NOS	yes	NA	NA	NA	NA	NA
TCGA-13-1496	TCGA-OV	chromothripsis	0.763923	108	15296	NA	not reported	NA	not reported	not reported	No	Ovary	23993	Ovary	not reported	0	Serous cystadenocarcinoma, NOS	2004	NA	not reported	Not Reported	8441-03-01	not reported	129	released	NA	NA	Not Reported	NA	NA	NA	NA	2004	Dead	white	65	1939	not hispanic or latino	-23993	female	129	NA	Pharmaceutical Therapy, NOS	yes	NA	NA	NA	NA	NA
TCGA-13-1497	TCGA-OV	Non-chromothripsis	0.667224	2669	11027	NA	not reported	NA	not reported	not reported	No	Ovary	17528	Ovary	not reported	0	Serous cystadenocarcinoma, NOS	2004	NA	not reported	Not Reported	8441-03-01	not reported	3871	released	NA	NA	Not Reported	NA	NA	NA	NA	NA	Alive	white	47	1957	not hispanic or latino	-17528	female	NA	NA	Pharmaceutical Therapy, NOS	yes	NA	NA	NA	NA	NA
TCGA-13-1498	TCGA-OV	Non-chromothripsis	0.456081	6073	3681	NA	not reported	NA	not reported	not reported	No	Ovary	26820	Ovary	not reported	0	Serous cystadenocarcinoma, NOS	2006	NA	not reported	Not Reported	8441-03-01	not reported	1144	released	NA	NA	Not Reported	NA	NA	NA	NA	NA	Dead	white	73	1933	not hispanic or latino	-26820	female	2012	NA	Pharmaceutical Therapy, NOS	yes	NA	NA	NA	NA	NA
TCGA-13-1499	TCGA-OV	Non-chromothripsis	0.583568	1460	11085	NA	not reported	NA	not reported	not reported	No	Ovary	20668	Ovary	not reported	0	Serous cystadenocarcinoma, NOS	2005	NA	not reported	Not Reported	8441-03-01	not reported	3500	released	NA	NA	Not Reported	NA	NA	NA	NA	NA	Alive	white	56	1949	not hispanic or latino	-20668	female	NA	NA	Pharmaceutical Therapy, NOS	yes	NA	NA	NA	NA	NA
TCGA-13-1501	TCGA-OV	Non-chromothripsis	0.482405	6072	3490	NA	not reported	NA	not reported	not reported	No	Ovary	18393	Ovary	not reported	0	Serous cystadenocarcinoma, NOS	2006	NA	not reported	Not Reported	8441-03-01	not reported	999	released	NA	NA	Not Reported	NA	NA	NA	NA	NA	Dead	white	50	1956	not hispanic or latino	-18393	female	1314	NA	Pharmaceutical Therapy, NOS	yes	NA	NA	NA	NA	NA
TCGA-13-1505	TCGA-OV	Non-chromothripsis	0.711254	2641	10963	NA	not reported	NA	not reported	not reported	No	Ovary	23238	Ovary	not reported	0	Serous cystadenocarcinoma, NOS	2008	NA	not reported	Not Reported	8441-03-01	not reported	1998	released	NA	NA	Not Reported	NA	NA	NA	NA	NA	Alive	white	63	1945	not hispanic or latino	-23238	female	NA	NA	Pharmaceutical Therapy, NOS	yes	NA	NA	NA	NA	NA
TCGA-13-1506	TCGA-OV	Non-chromothripsis	0.806089	550	15556	NA	not reported	NA	not reported	not reported	No	Ovary	16734	Ovary	not reported	0	Serous cystadenocarcinoma, NOS	2008	NA	not reported	Not Reported	8441-03-01	not reported	134	released	NA	NA	Not Reported	NA	NA	NA	NA	NA	Dead	white	45	1963	not hispanic or latino	-16734	female	1039	NA	Pharmaceutical Therapy, NOS	yes	NA	NA	NA	NA	NA
TCGA-13-1507	TCGA-OV	Non-chromothripsis	0.593034	794	12085	NA	not reported	NA	not reported	not reported	No	Ovary	28445	Ovary	not reported	0	Serous cystadenocarcinoma, NOS	2008	NA	not reported	Not Reported	8441-03-01	not reported	145	released	NA	NA	Not Reported	NA	NA	NA	NA	NA	Dead	white	77	1931	not hispanic or latino	-28445	female	1993	NA	Pharmaceutical Therapy, NOS	yes	NA	NA	NA	NA	NA
TCGA-13-1509	TCGA-OV	Non-chromothripsis	0.500026	7315	2693	NA	not reported	NA	not reported	not reported	No	Ovary	23481	Ovary	not reported	0	Serous cystadenocarcinoma, NOS	2008	NA	not reported	Not Reported	8441-03-01	not reported	2438	released	NA	NA	Not Reported	NA	NA	NA	NA	NA	Alive	white	64	1944	not hispanic or latino	-23481	female	NA	NA	Pharmaceutical Therapy, NOS	yes	NA	NA	NA	NA	NA
TCGA-13-1510	TCGA-OV	Non-chromothripsis	0.515254	6843	4534	NA	not reported	NA	not reported	not reported	No	Ovary	22708	Ovary	not reported	0	Serous cystadenocarcinoma, NOS	2008	NA	not reported	Not Reported	8441-03-01	not reported	78	released	NA	NA	Not Reported	NA	NA	NA	NA	NA	Dead	white	62	1946	not hispanic or latino	-22708	female	1359	NA	Pharmaceutical Therapy, NOS	not reported	NA	NA	NA	NA	NA
TCGA-13-1511	TCGA-OV	Non-chromothripsis	0.33788	3371	3810	NA	not reported	NA	not reported	not reported	No	Ovary	19258	Ovary	not reported	0	Serous cystadenocarcinoma, NOS	2008	NA	not reported	Not Reported	8441-03-01	not reported	119	released	NA	NA	Not Reported	NA	NA	NA	NA	NA	Dead	asian	52	1956	not hispanic or latino	-19258	female	1650	NA	Pharmaceutical Therapy, NOS	yes	NA	NA	NA	NA	NA
TCGA-13-1512	TCGA-OV	Non-chromothripsis	0.499702	8398	2216	NA	not reported	NA	not reported	not reported	No	Ovary	18134	Ovary	not reported	0	Serous cystadenocarcinoma, NOS	2008	NA	not reported	Not Reported	8441-03-01	not reported	442	released	NA	NA	Not Reported	NA	NA	NA	NA	NA	Alive	white	49	1959	not hispanic or latino	-18134	female	NA	NA	Pharmaceutical Therapy, NOS	yes	NA	NA	NA	NA	NA
TCGA-13-2060	TCGA-OV	Non-chromothripsis	0.737169	485	14331	NA	not reported	NA	not reported	not reported	No	Ovary	18635	Ovary	not reported	0	Serous cystadenocarcinoma, NOS	2009	NA	not reported	Not Reported	8441-03-01	not reported	2369	released	NA	NA	Not Reported	NA	NA	NA	NA	NA	Alive	white	51	1958	not reported	-18635	female	NA	NA	Pharmaceutical Therapy, NOS	yes	NA	NA	NA	NA	NA
TCGA-13-A5FT	TCGA-OV	Non-chromothripsis	0.399196	5087	3424	NA	not reported	NA	no	not reported	No	Ovary	24743	Ovary	not reported	0	Serous cystadenocarcinoma, NOS	2009	NA	not reported	No	8441-03-01	not reported	2143	released	NA	NA	Not Reported	NA	NA	NA	NA	NA	Alive	black or african american	67	1942	not reported	-24743	female	NA	NA	Pharmaceutical Therapy, NOS	yes	NA	NA	NA	NA	NA
TCGA-14-0736	TCGA-GBM	Non-chromothripsis	0.371415	6032	505	NA	not reported	NA	not reported	not reported	No	Brain, NOS	18219	Brain, NOS	not reported	0	Glioblastoma	1999	NA	not reported	Not Reported	9440-03-01	not reported	460	released	NA	NA	Not Reported	NA	NA	NA	NA	2000	Dead	black or african american	49	1950	not reported	-18219	male	460	NA	Pharmaceutical Therapy, NOS	yes	NA	NA	NA	NA	NA
TCGA-14-0736	TCGA-GBM	Non-chromothripsis	0.65353	858	13956	NA	not reported	NA	not reported	not reported	No	Brain, NOS	18219	Brain, NOS	not reported	0	Glioblastoma	1999	NA	not reported	Not Reported	9440-03-01	not reported	460	released	NA	NA	Not Reported	NA	NA	NA	NA	2000	Dead	black or african american	49	1950	not reported	-18219	male	460	NA	Pharmaceutical Therapy, NOS	yes	NA	NA	NA	NA	NA
TCGA-14-0787	TCGA-GBM	Non-chromothripsis	0.24701	2969	1692	NA	not reported	NA	not reported	not reported	No	Brain, NOS	25326	Brain, NOS	not reported	0	Glioblastoma	1999	NA	not reported	Not Reported	9440-03-01	not reported	68	released	NA	NA	Not Reported	NA	NA	NA	NA	1999	Dead	asian	69	1930	not hispanic or latino	-25326	male	68	NA	Pharmaceutical Therapy, NOS	yes	NA	NA	NA	NA	NA
TCGA-14-0789	TCGA-GBM	Non-chromothripsis	0.951539	847	18270	NA	not reported	NA	not reported	not reported	No	Brain, NOS	20050	Brain, NOS	not reported	0	Glioblastoma	2005	NA	not reported	Not Reported	9440-03-01	not reported	342	released	NA	NA	Not Reported	NA	NA	NA	NA	2005	Dead	white	54	1951	not reported	-20050	male	342	NA	Pharmaceutical Therapy, NOS	yes	NA	NA	NA	NA	NA
TCGA-14-0817	TCGA-GBM	Non-chromothripsis	0.943528	85	18926	NA	not reported	NA	not reported	not reported	No	Brain, NOS	25425	Brain, NOS	not reported	0	Glioblastoma	2002	NA	not reported	Not Reported	9440-03-01	not reported	164	released	NA	NA	Not Reported	NA	NA	NA	NA	2002	Dead	white	69	1933	not reported	-25425	female	164	NA	Pharmaceutical Therapy, NOS	yes	NA	NA	NA	NA	NA
TCGA-14-1034	TCGA-GBM	Non-chromothripsis	0.522516	4736	3768	NA	not reported	NA	not reported	not reported	No	Brain, NOS	22029	Brain, NOS	not reported	0	Glioblastoma	1999	NA	not reported	Not Reported	9440-03-01	not reported	485	released	NA	NA	Not Reported	NA	NA	NA	NA	2000	Dead	not reported	60	1939	not reported	-22029	female	485	NA	Pharmaceutical Therapy, NOS	yes	NA	NA	NA	NA	NA
TCGA-14-1034	TCGA-GBM	Non-chromothripsis	0.855064	69	17797	NA	not reported	NA	not reported	not reported	No	Brain, NOS	22029	Brain, NOS	not reported	0	Glioblastoma	1999	NA	not reported	Not Reported	9440-03-01	not reported	485	released	NA	NA	Not Reported	NA	NA	NA	NA	2000	Dead	not reported	60	1939	not reported	-22029	female	485	NA	Pharmaceutical Therapy, NOS	yes	NA	NA	NA	NA	NA
TCGA-14-1402	TCGA-GBM	chromothripsis	0.898382	90	18458	NA	not reported	NA	not reported	not reported	No	Brain, NOS	21421	Brain, NOS	not reported	0	Glioblastoma	2005	NA	not reported	Not Reported	9440-03-01	not reported	975	released	NA	NA	Not Reported	NA	NA	NA	NA	2007	Dead	white	58	1947	not reported	-21421	female	975	NA	Pharmaceutical Therapy, NOS	yes	NA	NA	NA	NA	NA
TCGA-14-1402	TCGA-GBM	chromothripsis	0.89664	59	18568	NA	not reported	NA	not reported	not reported	No	Brain, NOS	21421	Brain, NOS	not reported	0	Glioblastoma	2005	NA	not reported	Not Reported	9440-03-01	not reported	975	released	NA	NA	Not Reported	NA	NA	NA	NA	2007	Dead	white	58	1947	not reported	-21421	female	975	NA	Pharmaceutical Therapy, NOS	yes	NA	NA	NA	NA	NA
TCGA-14-1823	TCGA-GBM	Non-chromothripsis	0.455464	811	9847	NA	not reported	NA	not reported	not reported	No	Brain, NOS	21384	Brain, NOS	not reported	0	Glioblastoma	2007	NA	not reported	Not Reported	9440-03-01	not reported	543	released	NA	NA	Not Reported	NA	NA	NA	NA	2008	Dead	white	58	1949	not reported	-21384	female	543	NA	Pharmaceutical Therapy, NOS	yes	NA	NA	NA	NA	NA
TCGA-14-1825	TCGA-GBM	Non-chromothripsis	0.21828	2138	2659	NA	not reported	NA	not reported	not reported	No	Brain, NOS	25684	Brain, NOS	not reported	0	Glioblastoma	2007	NA	not reported	Not Reported	9440-03-01	not reported	NA	released	NA	NA	Not Reported	NA	NA	NA	NA	2007	Dead	white	70	1937	not hispanic or latino	-25684	male	232	NA	Pharmaceutical Therapy, NOS	yes	NA	NA	NA	NA	NA
TCGA-14-1829	TCGA-GBM	Non-chromothripsis	0.21918	2391	3002	NA	not reported	NA	not reported	not reported	No	Brain, NOS	20929	Brain, NOS	not reported	0	Glioblastoma	2009	NA	not reported	Not Reported	9440-03-01	not reported	218	released	NA	NA	Not Reported	NA	NA	NA	NA	NA	Alive	black or african american	57	1952	not reported	-20929	male	NA	NA	Pharmaceutical Therapy, NOS	yes	NA	NA	NA	NA	NA
TCGA-14-2554	TCGA-GBM	Non-chromothripsis	0.27586	1294	5020	NA	not reported	NA	not reported	not reported	No	Brain, NOS	19090	Brain, NOS	not reported	0	Glioblastoma	2002	NA	not reported	Not Reported	9440-03-01	not reported	532	released	NA	NA	Not Reported	NA	NA	NA	NA	2003	Dead	white	52	1950	not reported	-19090	female	532	NA	Pharmaceutical Therapy, NOS	yes	NA	NA	NA	NA	NA
TCGA-15-0742	TCGA-GBM	Non-chromothripsis	0.283288	3152	1857	NA	not reported	NA	not reported	not reported	No	Brain, NOS	24050	Brain, NOS	not reported	0	Glioblastoma	2005	NA	not reported	Not Reported	9440-03-01	not reported	NA	released	NA	NA	Not Reported	NA	NA	NA	NA	2006	Dead	white	65	1940	not hispanic or latino	-24050	male	419	NA	Pharmaceutical Therapy, NOS	yes	NA	NA	NA	NA	NA
TCGA-15-1444	TCGA-GBM	chromothripsis	0.925728	840	17917	NA	not reported	NA	no	not reported	No	Brain, NOS	7827	Brain, NOS	not reported	0	Glioblastoma	2004	NA	not reported	No	9440-03-01	not reported	NA	released	NA	NA	Not Reported	NA	NA	NA	NA	2008	Dead	white	21	1983	not hispanic or latino	-7827	male	1537	NA	Pharmaceutical Therapy, NOS	yes	NA	NA	NA	NA	NA
TCGA-16-0846	TCGA-GBM	chromothripsis	0.954486	837	18442	NA	not reported	NA	not reported	not reported	No	Brain, NOS	31111	Brain, NOS	not reported	0	Glioblastoma	2006	NA	not reported	Not Reported	9440-03-01	not reported	119	released	NA	NA	Not Reported	NA	NA	NA	NA	2006	Dead	white	85	1921	not hispanic or latino	-31111	male	119	NA	Pharmaceutical Therapy, NOS	no	NA	NA	NA	NA	NA
TCGA-18-3406	TCGA-LUSC	Non-chromothripsis	0.301962	5572	1913	NA	stage ia	NA	yes	not reported	No	Upper lobe, lung	24477	Upper lobe, lung	not reported	0	Squamous cell carcinoma, NOS	2003	NA	not reported	Not Reported	8070-03-01	not reported	NA	released	NA	NA	Not Reported	NA	10.9589	NA	NA	2004	Dead	white	67	1936	not hispanic or latino	-24477	male	371	NA	Pharmaceutical Therapy, NOS	no	NA	NA	NA	NA	NA
TCGA-18-3407	TCGA-LUSC	Non-chromothripsis	0.838511	1068	15694	NA	stage ib	NA	yes	not reported	No	Upper lobe, lung	26615	Upper lobe, lung	not reported	0	Squamous cell carcinoma, NOS	2003	NA	not reported	Not Reported	8070-03-01	not reported	NA	released	NA	NA	Not Reported	NA	2.19178	NA	NA	2003	Dead	asian	72	1931	not hispanic or latino	-26615	male	136	NA	Pharmaceutical Therapy, NOS	no	NA	NA	NA	NA	NA
TCGA-18-3408	TCGA-LUSC	chromothripsis	0.919886	50	17395	NA	stage ib	NA	no	not reported	No	Lower lobe, lung	28171	Lower lobe, lung	not reported	0	Squamous cell carcinoma, NOS	2004	NA	not reported	No	8070-03-01	not reported	2099	released	NA	NA	Not Reported	NA	1.64384	NA	NA	NA	Dead	white	77	1927	not hispanic or latino	-28171	female	2304	NA	Pharmaceutical Therapy, NOS	no	NA	NA	NA	NA	NA
TCGA-18-3409	TCGA-LUSC	Non-chromothripsis	0.953197	850	18303	NA	stage ia	NA	yes	not reported	No	Upper lobe, lung	27154	Upper lobe, lung	not reported	0	Basaloid squamous cell carcinoma	2004	NA	not reported	Not Reported	8083-03-01	not reported	3747	released	NA	NA	Not Reported	NA	1.09589	NA	NA	NA	Alive	white	74	1930	not hispanic or latino	-27154	male	NA	NA	Pharmaceutical Therapy, NOS	no	NA	NA	NA	NA	NA
TCGA-18-3410	TCGA-LUSC	Non-chromothripsis	0.750582	869	14638	NA	stage iib	NA	yes	not reported	No	Lower lobe, lung	29827	Lower lobe, lung	not reported	0	Squamous cell carcinoma, NOS	2004	NA	not reported	Not Reported	8070-03-01	not reported	NA	released	NA	NA	Not Reported	NA	NA	NA	NA	2004	Dead	not reported	81	1923	not reported	-29827	male	146	NA	Pharmaceutical Therapy, NOS	no	NA	NA	NA	NA	NA
TCGA-18-3411	TCGA-LUSC	Non-chromothripsis	0.954583	66	17953	NA	stage iiia	NA	no	not reported	No	Upper lobe, lung	23370	Upper lobe, lung	not reported	0	Squamous cell carcinoma, NOS	2005	NA	not reported	No	8070-03-01	not reported	3576	released	NA	NA	Not Reported	NA	2.73973	NA	NA	NA	Alive	not reported	63	1942	not reported	-23370	female	NA	NA	Pharmaceutical Therapy, NOS	yes	NA	NA	NA	NA	NA
TCGA-18-3411	TCGA-LUSC	Non-chromothripsis	0.955789	55	17908	NA	stage iiia	NA	no	not reported	No	Upper lobe, lung	23370	Upper lobe, lung	not reported	0	Squamous cell carcinoma, NOS	2005	NA	not reported	No	8070-03-01	not reported	3576	released	NA	NA	Not Reported	NA	2.73973	NA	NA	NA	Alive	not reported	63	1942	not reported	-23370	female	NA	NA	Pharmaceutical Therapy, NOS	yes	NA	NA	NA	NA	NA
TCGA-18-3412	TCGA-LUSC	Non-chromothripsis	0.606074	849	11239	NA	stage ib	NA	no	not reported	No	Lower lobe, lung	19025	Lower lobe, lung	not reported	0	Squamous cell carcinoma, NOS	2005	NA	not reported	No	8070-03-01	not reported	NA	released	NA	NA	Not Reported	NA	1.36986	NA	NA	2005	Dead	white	52	1953	not hispanic or latino	-19025	male	345	NA	Pharmaceutical Therapy, NOS	yes	NA	NA	NA	NA	NA
TCGA-18-3414	TCGA-LUSC	Non-chromothripsis	0.398478	3327	5368	NA	stage iv	NA	no	not reported	No	Lower lobe, lung	26938	Lower lobe, lung	not reported	0	Squamous cell carcinoma, NOS	2005	NA	not reported	No	8070-03-01	not reported	NA	released	NA	NA	Not Reported	NA	1.36986	NA	NA	2006	Dead	asian	73	1932	not hispanic or latino	-26938	male	716	NA	Pharmaceutical Therapy, NOS	no	NA	NA	NA	NA	NA
TCGA-18-3415	TCGA-LUSC	Non-chromothripsis	0.601644	886	11661	NA	stage ib	NA	no	not reported	No	Upper lobe, lung	28430	Upper lobe, lung	not reported	0	Squamous cell carcinoma, NOS	2006	NA	not reported	No	8070-03-01	not reported	1810	released	NA	NA	Not Reported	NA	1.64384	NA	NA	NA	Dead	not reported	77	1929	not reported	-28430	male	2803	NA	Pharmaceutical Therapy, NOS	yes	NA	NA	NA	NA	NA
TCGA-18-3416	TCGA-LUSC	Non-chromothripsis	0.550438	1204	11587	NA	stage iib	NA	yes	not reported	No	Upper lobe, lung	30435	Upper lobe, lung	not reported	0	Squamous cell carcinoma, NOS	2006	NA	not reported	Not Reported	8070-03-01	not reported	956	released	NA	NA	Not Reported	NA	2.19178	NA	NA	NA	Dead	not reported	83	1923	not reported	-30435	male	973	NA	Pharmaceutical Therapy, NOS	no	NA	NA	NA	NA	NA
TCGA-18-3417	TCGA-LUSC	chromothripsis	0.756876	859	14725	NA	stage iv	NA	no	not reported	No	Lung, NOS	24019	Lung, NOS	not reported	0	Squamous cell carcinoma, NOS	2006	NA	not reported	No	8070-03-01	not reported	758	released	26	NA	Not Reported	NA	1.36986	NA	NA	NA	Dead	not reported	65	1941	not reported	-24019	male	1097	NA	Pharmaceutical Therapy, NOS	yes	NA	NA	NA	NA	NA
TCGA-18-3419	TCGA-LUSC	Non-chromothripsis	0.352501	4004	2887	NA	stage iib	NA	no	not reported	No	Lower lobe, lung	26813	Lower lobe, lung	not reported	0	Squamous cell carcinoma, NOS	2007	NA	not reported	No	8070-03-01	not reported	2811	released	NA	NA	Not Reported	NA	2.73973	NA	NA	NA	Alive	not reported	73	1934	not reported	-26813	male	NA	NA	Pharmaceutical Therapy, NOS	not reported	NA	NA	NA	NA	NA
TCGA-18-3421	TCGA-LUSC	Non-chromothripsis	0.793577	1189	14929	NA	stage ib	NA	no	not reported	No	Lower lobe, lung	23972	Lower lobe, lung	not reported	0	Squamous cell carcinoma, NOS	2007	NA	not reported	No	8070-03-01	not reported	2645	released	NA	NA	Not Reported	NA	2.19178	NA	NA	NA	Alive	white	65	1942	not hispanic or latino	-23972	male	NA	NA	Pharmaceutical Therapy, NOS	no	NA	NA	NA	NA	NA
TCGA-18-4083	TCGA-LUSC	Non-chromothripsis	0.638317	903	12645	NA	stage iib	NA	yes	not reported	No	Lower lobe, lung	23125	Lower lobe, lung	not reported	0	Squamous cell carcinoma, NOS	2005	NA	not reported	Not Reported	8070-03-01	not reported	NA	released	NA	NA	Not Reported	NA	2.46575	NA	NA	2005	Dead	white	63	1942	not hispanic or latino	-23125	male	188	NA	Pharmaceutical Therapy, NOS	yes	NA	NA	NA	NA	NA
TCGA-18-4086	TCGA-LUSC	Non-chromothripsis	0.213881	3672	884	NA	stage ib	NA	no	not reported	No	Lower lobe, lung	23731	Lower lobe, lung	not reported	0	Squamous cell carcinoma, NOS	2009	NA	not reported	No	8070-03-01	not reported	NA	released	NA	NA	Not Reported	NA	1.64384	NA	NA	2009	Dead	not reported	64	1945	not reported	-23731	male	85	NA	Pharmaceutical Therapy, NOS	not reported	NA	NA	NA	NA	NA
TCGA-18-4721	TCGA-LUSC	Non-chromothripsis	0.477185	8956	1415	NA	stage ia	NA	no	not reported	No	Lower lobe, lung	27076	Lower lobe, lung	not reported	0	Squamous cell carcinoma, NOS	2002	NA	not reported	No	8070-03-01	not reported	4694	released	NA	NA	Not Reported	NA	NA	NA	NA	NA	Alive	white	74	1928	not hispanic or latino	-27076	male	NA	NA	Pharmaceutical Therapy, NOS	no	NA	NA	NA	NA	NA
TCGA-18-5592	TCGA-LUSC	Non-chromothripsis	0.44326	8695	1908	NA	stage iib	NA	no	not reported	No	Upper lobe, lung	21020	Upper lobe, lung	not reported	0	Squamous cell carcinoma, NOS	2010	NA	not reported	No	8070-03-01	not reported	1519	released	NA	NA	Not Reported	NA	2.19178	NA	NA	NA	Alive	not reported	57	1953	not reported	-21020	male	NA	NA	Pharmaceutical Therapy, NOS	yes	NA	NA	NA	NA	NA
TCGA-18-5595	TCGA-LUSC	Non-chromothripsis	0.950839	734	18246	NA	stage ib	NA	yes	not reported	No	Lower lobe, lung	18611	Lower lobe, lung	not reported	0	Squamous cell carcinoma, NOS	2008	NA	not reported	Not Reported	8070-03-01	not reported	NA	released	NA	NA	Not Reported	NA	NA	NA	NA	2010	Dead	not reported	50	1958	not reported	-18611	male	827	NA	Pharmaceutical Therapy, NOS	not reported	NA	NA	NA	NA	NA
TCGA-19-1389	TCGA-GBM	Non-chromothripsis	0.257253	3625	1043	NA	not reported	NA	not reported	not reported	No	Brain, NOS	18659	Brain, NOS	not reported	0	Glioblastoma	2008	NA	not reported	Not Reported	9440-03-01	not reported	141	released	NA	NA	Not Reported	NA	NA	NA	NA	2008	Dead	white	51	1957	not hispanic or latino	-18659	male	141	NA	Pharmaceutical Therapy, NOS	yes	NA	NA	NA	NA	NA
TCGA-19-1390	TCGA-GBM	Non-chromothripsis	0.936077	56	18670	NA	not reported	NA	not reported	not reported	No	Brain, NOS	23063	Brain, NOS	not reported	0	Glioblastoma	2007	NA	not reported	Not Reported	9440-03-01	not reported	772	released	NA	NA	Not Reported	NA	NA	NA	NA	2009	Dead	white	63	1944	not hispanic or latino	-23063	female	772	NA	Pharmaceutical Therapy, NOS	no	NA	NA	NA	NA	NA
TCGA-19-2620	TCGA-GBM	Non-chromothripsis	0.18157	2424	1510	NA	not reported	NA	not reported	not reported	No	Brain, NOS	25665	Brain, NOS	not reported	0	Glioblastoma	2009	NA	not reported	Not Reported	9440-03-01	not reported	148	released	NA	NA	Not Reported	NA	NA	NA	NA	2009	Dead	white	70	1939	not hispanic or latino	-25665	male	148	NA	Pharmaceutical Therapy, NOS	yes	NA	NA	NA	NA	NA
TCGA-19-2624	TCGA-GBM	chromothripsis	0.101449	1684	1073	NA	not reported	NA	not reported	not reported	No	Brain, NOS	18891	Brain, NOS	not reported	0	Glioblastoma	2009	NA	not reported	Not Reported	9440-03-01	not reported	5	released	NA	NA	Not Reported	NA	NA	NA	NA	2009	Dead	white	51	1958	not hispanic or latino	-18891	male	5	NA	Pharmaceutical Therapy, NOS	no	NA	NA	NA	NA	NA
TCGA-19-2625	TCGA-GBM	chromothripsis	0.240909	2833	1738	NA	not reported	NA	not reported	not reported	No	Brain, NOS	27930	Brain, NOS	not reported	0	Glioblastoma	2009	NA	not reported	Not Reported	9440-03-01	not reported	124	released	NA	NA	Not Reported	NA	NA	NA	NA	2009	Dead	white	76	1933	not hispanic or latino	-27930	female	124	NA	Pharmaceutical Therapy, NOS	no	NA	NA	NA	NA	NA
TCGA-19-2629	TCGA-GBM	Non-chromothripsis	0.799316	951	15536	NA	not reported	NA	not reported	not reported	No	Brain, NOS	22257	Brain, NOS	not reported	0	Glioblastoma	2009	NA	not reported	Not Reported	9440-03-01	not reported	501	released	NA	NA	Not Reported	NA	NA	NA	NA	2011	Dead	white	60	1949	not hispanic or latino	-22257	male	737	NA	Pharmaceutical Therapy, NOS	yes	NA	NA	NA	NA	NA
TCGA-19-4065	TCGA-GBM	chromothripsis	0.998161	15	19048	NA	not reported	NA	not reported	not reported	No	Brain, NOS	13257	Brain, NOS	not reported	0	Glioblastoma	2009	NA	not reported	Not Reported	9440-03-01	not reported	214	released	NA	NA	Not Reported	NA	NA	NA	NA	NA	Alive	white	36	1973	hispanic or latino	-13257	male	NA	NA	Pharmaceutical Therapy, NOS	yes	NA	NA	NA	NA	NA
TCGA-19-5960	TCGA-GBM	chromothripsis	0.343933	5126	1546	NA	not reported	NA	not reported	not reported	No	Brain, NOS	20641	Brain, NOS	not reported	0	Glioblastoma	2010	NA	not reported	Not Reported	9440-03-01	not reported	165	released	NA	NA	Not Reported	NA	NA	NA	NA	NA	Dead	white	56	1954	not hispanic or latino	-20641	male	455	NA	Pharmaceutical Therapy, NOS	yes	NA	NA	NA	NA	NA
TCGA-20-0987	TCGA-OV	Non-chromothripsis	0.447887	4795	5612	NA	not reported	NA	not reported	not reported	No	Ovary	22287	Ovary	not reported	0	Serous cystadenocarcinoma, NOS	2004	NA	not reported	Not Reported	8441-03-01	not reported	NA	released	NA	NA	Not Reported	NA	NA	NA	NA	2005	Dead	white	61	1943	not hispanic or latino	-22287	female	701	NA	Pharmaceutical Therapy, NOS	yes	NA	NA	NA	NA	NA
TCGA-20-0991	TCGA-OV	Non-chromothripsis	0.826171	617	16099	NA	not reported	NA	not reported	not reported	No	Ovary	28694	Ovary	not reported	0	Serous cystadenocarcinoma, NOS	2006	NA	not reported	Not Reported	8441-03-01	not reported	797	released	NA	NA	Not Reported	NA	NA	NA	NA	NA	Alive	white	78	1928	not hispanic or latino	-28694	female	NA	NA	Pharmaceutical Therapy, NOS	yes	NA	NA	NA	NA	NA
TCGA-20-1682	TCGA-OV	Non-chromothripsis	0.555011	8195	3017	NA	not reported	NA	not reported	not reported	No	Ovary	20583	Ovary	not reported	0	Serous cystadenocarcinoma, NOS	2007	NA	not reported	Not Reported	8441-03-01	not reported	837	released	NA	NA	Not Reported	NA	NA	NA	NA	NA	Alive	white	56	1951	not hispanic or latino	-20583	female	NA	NA	Pharmaceutical Therapy, NOS	yes	NA	NA	NA	NA	NA
TCGA-20-1683	TCGA-OV	chromothripsis	0.627524	1025	12912	NA	not reported	NA	not reported	not reported	No	Ovary	24006	Ovary	not reported	0	Serous cystadenocarcinoma, NOS	2007	NA	not reported	Not Reported	8441-03-01	not reported	772	released	NA	NA	Not Reported	NA	NA	NA	NA	NA	Alive	white	65	1942	not hispanic or latino	-24006	female	NA	NA	Pharmaceutical Therapy, NOS	yes	NA	NA	NA	NA	NA
TCGA-20-1686	TCGA-OV	chromothripsis	0.745738	898	14103	NA	not reported	NA	not reported	not reported	No	Ovary	27588	Ovary	not reported	0	Serous cystadenocarcinoma, NOS	2008	NA	not reported	Not Reported	8441-03-01	not reported	89	released	NA	NA	Not Reported	NA	NA	NA	NA	NA	Alive	white	75	1933	not hispanic or latino	-27588	female	NA	NA	Pharmaceutical Therapy, NOS	yes	NA	NA	NA	NA	NA
TCGA-20-1687	TCGA-OV	Non-chromothripsis	0.843582	378	16055	NA	not reported	NA	not reported	not reported	No	Ovary	16961	Ovary	not reported	0	Serous cystadenocarcinoma, NOS	2008	NA	not reported	Not Reported	8441-03-01	not reported	81	released	NA	NA	Not Reported	NA	NA	NA	NA	NA	Alive	white	46	1962	not hispanic or latino	-16961	female	NA	NA	Pharmaceutical Therapy, NOS	yes	NA	NA	NA	NA	NA
TCGA-21-1070	TCGA-LUSC	Non-chromothripsis	0.544204	118	11129	NA	stage iiia	NA	yes	not reported	No	Upper lobe, lung	22273	Upper lobe, lung	not reported	0	Squamous cell carcinoma, NOS	2000	NA	not reported	Not Reported	8070-03-01	not reported	3636	released	NA	NA	Not Reported	NA	0.821918	NA	NA	NA	Alive	black or african american	60	1940	not hispanic or latino	-22273	female	NA	NA	Pharmaceutical Therapy, NOS	no	NA	NA	NA	NA	NA
TCGA-21-1071	TCGA-LUSC	Non-chromothripsis	0.910098	1003	17672	NA	stage ib	NA	no	not reported	No	Upper lobe, lung	24515	Upper lobe, lung	not reported	0	Squamous cell carcinoma, NOS	2001	NA	not reported	No	8070-03-01	not reported	1426	released	NA	NA	Not Reported	NA	4.93151	NA	NA	2004	Dead	white	67	1934	not hispanic or latino	-24515	male	1426	NA	Pharmaceutical Therapy, NOS	no	NA	NA	NA	NA	NA
TCGA-21-1072	TCGA-LUSC	Non-chromothripsis	0.562779	833	12062	NA	stage ib	NA	no	not reported	No	Lung, NOS	27397	Lung, NOS	not reported	0	Squamous cell carcinoma, NOS	2001	NA	not reported	No	8070-03-01	not reported	3016	released	NA	NA	Not Reported	NA	NA	NA	NA	NA	Alive	white	75	1926	not hispanic or latino	-27397	male	NA	NA	Pharmaceutical Therapy, NOS	no	NA	NA	NA	NA	NA
TCGA-21-1075	TCGA-LUSC	Non-chromothripsis	0.423311	7398	1017	NA	stage iib	NA	no	not reported	No	Lower lobe, lung	21093	Lower lobe, lung	not reported	0	Squamous cell carcinoma, NOS	2002	NA	not reported	No	8070-03-01	not reported	2134	released	NA	NA	Not Reported	NA	4.05479	NA	NA	NA	Alive	white	57	1945	not hispanic or latino	-21093	male	NA	NA	Pharmaceutical Therapy, NOS	no	NA	NA	NA	NA	NA
TCGA-21-1076	TCGA-LUSC	Non-chromothripsis	0.58724	461	11994	NA	stage ib	NA	no	not reported	No	Lower lobe, lung	19863	Lower lobe, lung	not reported	0	Squamous cell carcinoma, NOS	2005	NA	not reported	No	8070-03-01	not reported	1852	released	NA	NA	Not Reported	NA	1.91781	NA	NA	NA	Alive	white	54	1951	not hispanic or latino	-19863	female	NA	NA	Pharmaceutical Therapy, NOS	no	NA	NA	NA	NA	NA
TCGA-21-1077	TCGA-LUSC	Non-chromothripsis	0.592991	1487	9211	NA	stage iib	NA	yes	not reported	No	Upper lobe, lung	23523	Upper lobe, lung	not reported	0	Squamous cell carcinoma, NOS	2006	NA	not reported	Not Reported	8070-03-01	not reported	1058	released	NA	NA	Not Reported	NA	3.06849	NA	NA	2008	Dead	white	64	1942	not hispanic or latino	-23523	male	1058	NA	Pharmaceutical Therapy, NOS	no	NA	NA	NA	NA	NA
TCGA-21-1078	TCGA-LUSC	Non-chromothripsis	0.977859	413	18858	NA	stage ib	NA	yes	not reported	No	Lower lobe, lung	28125	Lower lobe, lung	not reported	0	Squamous cell carcinoma, NOS	2006	NA	not reported	Not Reported	8070-03-01	not reported	474	released	59	NA	Not Reported	NA	0.493151	NA	NA	2007	Dead	white	77	1929	not hispanic or latino	-28125	male	474	NA	Pharmaceutical Therapy, NOS	no	NA	NA	NA	NA	NA
TCGA-21-1079	TCGA-LUSC	Non-chromothripsis	0.825663	864	16483	NA	stage iiia	NA	no	not reported	No	Upper lobe, lung	26176	Upper lobe, lung	not reported	0	Squamous cell carcinoma, NOS	1995	NA	not reported	No	8070-03-01	not reported	965	released	NA	NA	Not Reported	NA	4.38356	NA	NA	1997	Dead	white	71	1924	not hispanic or latino	-26176	male	965	NA	Pharmaceutical Therapy, NOS	no	NA	NA	NA	NA	NA
TCGA-21-1080	TCGA-LUSC	chromothripsis	0.372382	5216	1716	NA	stage ib	NA	no	not reported	No	Lower lobe, lung	24253	Lower lobe, lung	not reported	0	Squamous cell carcinoma, NOS	1996	NA	not reported	No	8070-03-01	not reported	3724	released	NA	NA	Not Reported	NA	5.47945	NA	NA	NA	Alive	white	66	1930	not hispanic or latino	-24253	male	NA	NA	Pharmaceutical Therapy, NOS	no	NA	NA	NA	NA	NA
TCGA-21-1081	TCGA-LUSC	Non-chromothripsis	0.474412	912	9501	NA	stage iib	NA	no	not reported	No	Lower lobe, lung	25440	Lower lobe, lung	not reported	0	Squamous cell carcinoma, NOS	1996	NA	not reported	No	8070-03-01	not reported	284	released	NA	NA	Not Reported	NA	2.46575	NA	NA	1996	Dead	white	69	1927	not hispanic or latino	-25440	male	284	NA	Pharmaceutical Therapy, NOS	no	NA	NA	NA	NA	NA
TCGA-21-1082	TCGA-LUSC	Non-chromothripsis	0.414643	7262	1584	NA	stage ib	NA	no	not reported	No	Lower lobe, lung	22492	Lower lobe, lung	not reported	0	Squamous cell carcinoma, NOS	1997	NA	not reported	No	8070-03-01	not reported	3644	released	NA	NA	Not Reported	NA	NA	NA	NA	NA	Alive	white	61	1936	not hispanic or latino	-22492	male	NA	NA	Pharmaceutical Therapy, NOS	no	NA	NA	NA	NA	NA
TCGA-21-1083	TCGA-LUSC	chromothripsis	0.698037	1306	12833	NA	stage ia	NA	yes	not reported	No	Upper lobe, lung	27708	Upper lobe, lung	not reported	0	Squamous cell carcinoma, NOS	1997	NA	not reported	Not Reported	8070-03-01	not reported	267	released	NA	NA	Not Reported	NA	13.1507	NA	NA	2000	Dead	white	75	1922	not hispanic or latino	-27708	male	1315	NA	Pharmaceutical Therapy, NOS	no	NA	NA	NA	NA	NA
TCGA-21-5782	TCGA-LUSC	Non-chromothripsis	0.33527	3930	2229	NA	stage ib	NA	no	not reported	No	Lower lobe, lung	24969	Lower lobe, lung	not reported	0	Squamous cell carcinoma, NOS	2004	NA	not reported	No	8070-03-01	not reported	962	released	51	NA	Not Reported	NA	2.63014	NA	NA	2006	Dead	white	68	1936	not hispanic or latino	-24969	female	962	NA	Pharmaceutical Therapy, NOS	no	NA	NA	NA	NA	NA
TCGA-21-5783	TCGA-LUSC	chromothripsis	0.788061	1237	14799	NA	stage ib	NA	no	not reported	No	Upper lobe, lung	27904	Upper lobe, lung	not reported	0	Squamous cell carcinoma, NOS	2004	NA	not reported	No	8070-03-01	not reported	NA	released	NA	NA	Not Reported	NA	NA	NA	NA	2011	Dead	white	76	1928	not hispanic or latino	-27904	male	2680	NA	Pharmaceutical Therapy, NOS	no	NA	NA	NA	NA	NA
TCGA-21-5784	TCGA-LUSC	Non-chromothripsis	0.406683	1866	5361	NA	stage ib	NA	no	not reported	No	Upper lobe, lung	29362	Upper lobe, lung	not reported	0	Squamous cell carcinoma, NOS	2008	NA	not reported	No	8070-03-01	not reported	1268	released	NA	NA	Not Reported	NA	0.767123	NA	NA	NA	Alive	white	80	1928	not hispanic or latino	-29362	female	NA	NA	Pharmaceutical Therapy, NOS	no	NA	NA	NA	NA	NA
TCGA-21-5786	TCGA-LUSC	Non-chromothripsis	0.54435	688	10446	NA	stage ib	NA	no	not reported	No	Upper lobe, lung	23649	Upper lobe, lung	not reported	0	Squamous cell carcinoma, NOS	2009	NA	not reported	No	8070-03-01	not reported	1032	released	NA	NA	Not Reported	NA	4.10959	NA	NA	NA	Alive	white	64	1945	not hispanic or latino	-23649	male	NA	NA	Pharmaceutical Therapy, NOS	no	NA	NA	NA	NA	NA
TCGA-21-5787	TCGA-LUSC	Non-chromothripsis	0.540765	1904	9861	NA	stage iiia	NA	no	not reported	No	Upper lobe, lung	24071	Upper lobe, lung	not reported	0	Squamous cell carcinoma, NOS	2009	NA	not reported	No	8070-03-01	not reported	329	released	53	NA	Not Reported	NA	5.47945	NA	NA	2009	Dead	black or african american	65	1944	not hispanic or latino	-24071	male	329	NA	Pharmaceutical Therapy, NOS	no	NA	NA	NA	NA	NA
TCGA-21-A5DI	TCGA-LUSC	chromothripsis	0.482209	6896	2100	NA	stage ia	NA	yes	not reported	No	Lower lobe, lung	28374	Lower lobe, lung	not reported	0	Squamous cell carcinoma, NOS	2006	NA	not reported	No	8070-03-01	not reported	979	released	NA	NA	Not Reported	NA	NA	NA	NA	NA	Alive	white	77	1929	not hispanic or latino	-28374	male	NA	NA	Pharmaceutical Therapy, NOS	no	NA	NA	NA	NA	NA
TCGA-22-0940	TCGA-LUSC	Non-chromothripsis	0.686337	839	13285	NA	stage iia	NA	no	not reported	No	Lung, NOS	26272	Lung, NOS	not reported	0	Squamous cell carcinoma, NOS	2000	NA	not reported	No	8070-03-01	not reported	608	released	24	NA	Not Reported	NA	1.36986	NA	NA	2001	Dead	white	71	1929	not hispanic or latino	-26272	male	669	NA	Pharmaceutical Therapy, NOS	no	NA	NA	NA	NA	NA
TCGA-22-0944	TCGA-LUSC	Non-chromothripsis	0.818559	904	14910	NA	stage ib	NA	no	not reported	No	Lung, NOS	22329	Lung, NOS	not reported	0	Squamous cell carcinoma, NOS	2000	NA	not reported	No	8070-03-01	not reported	223	released	NA	NA	Not Reported	NA	2.08219	NA	NA	2000	Dead	white	61	1939	not hispanic or latino	-22329	male	223	NA	Pharmaceutical Therapy, NOS	not reported	NA	NA	NA	NA	NA
TCGA-22-1000	TCGA-LUSC	Non-chromothripsis	0.000304235	843	5	NA	stage ib	NA	yes	not reported	No	Lung, NOS	27901	Lung, NOS	not reported	0	Squamous cell carcinoma, NOS	2000	NA	not reported	Not Reported	8070-03-01	not reported	NA	released	45	NA	Not Reported	NA	2.19178	NA	NA	2001	Dead	white	76	1924	not hispanic or latino	-27901	male	454	NA	Pharmaceutical Therapy, NOS	no	NA	NA	NA	NA	NA
TCGA-22-1002	TCGA-LUSC	Non-chromothripsis	0.255694	4573	2360	NA	stage ia	NA	no	not reported	No	Lung, NOS	25359	Lung, NOS	not reported	0	Squamous cell carcinoma, NOS	2001	NA	not reported	No	8070-03-01	not reported	131	released	49	NA	Not Reported	NA	4.65753	NA	NA	2001	Dead	white	69	1932	not hispanic or latino	-25359	male	131	NA	Pharmaceutical Therapy, NOS	no	NA	NA	NA	NA	NA
TCGA-22-1005	TCGA-LUSC	Non-chromothripsis	0.00554628	844	151	NA	stage ia	NA	no	not reported	No	Lung, NOS	23322	Lung, NOS	not reported	0	Squamous cell carcinoma, NOS	2001	NA	not reported	No	8070-03-01	not reported	1953	released	45	NA	Not Reported	NA	2.19178	NA	NA	2006	Dead	white	63	1938	not hispanic or latino	-23322	male	1953	NA	Pharmaceutical Therapy, NOS	no	NA	NA	NA	NA	NA
TCGA-22-1011	TCGA-LUSC	Non-chromothripsis	0.276171	5413	1287	NA	stage ib	NA	no	not reported	No	Lung, NOS	26732	Lung, NOS	not reported	0	Squamous cell carcinoma, NOS	2001	NA	not reported	No	8070-03-01	not reported	53	released	NA	NA	Not Reported	NA	4.54795	NA	NA	2001	Dead	white	73	1928	not hispanic or latino	-26732	male	53	NA	Pharmaceutical Therapy, NOS	no	NA	NA	NA	NA	NA
TCGA-22-1012	TCGA-LUSC	Non-chromothripsis	0.630446	6966	5697	NA	stage ib	NA	no	not reported	No	Lung, NOS	29273	Lung, NOS	not reported	0	Squamous cell carcinoma, NOS	2001	NA	not reported	No	8070-03-01	not reported	NA	released	61	NA	Not Reported	NA	3.28767	NA	NA	2002	Dead	white	80	1921	not hispanic or latino	-29273	female	429	NA	Pharmaceutical Therapy, NOS	not reported	NA	NA	NA	NA	NA
TCGA-22-1016	TCGA-LUSC	Non-chromothripsis	0.542734	2169	10101	NA	stage ib	NA	no	not reported	No	Lung, NOS	24078	Lung, NOS	not reported	0	Squamous cell carcinoma, NOS	2001	NA	not reported	No	8070-03-01	not reported	822	released	30	NA	Not Reported	NA	2.19178	NA	NA	2003	Dead	white	65	1936	not hispanic or latino	-24078	male	822	NA	Pharmaceutical Therapy, NOS	no	NA	NA	NA	NA	NA
TCGA-22-1017	TCGA-LUSC	Non-chromothripsis	0.880513	969	16979	NA	stage ia	NA	yes	not reported	Yes	Lung, NOS	22880	Lung, NOS	not reported	0	Squamous cell carcinoma, NOS	1999	NA	not reported	Not Reported	8070-03-01	not reported	NA	released	40	NA	Not Reported	NA	NA	NA	NA	2003	Dead	white	62	1937	not hispanic or latino	-22880	male	1485	NA	Pharmaceutical Therapy, NOS	yes	NA	NA	NA	NA	NA
TCGA-22-4591	TCGA-LUSC	Non-chromothripsis	0.770605	930	14989	NA	stage iiia	NA	no	not reported	No	Lower lobe, lung	29250	Lower lobe, lung	not reported	0	Squamous cell carcinoma, NOS	2001	NA	not reported	No	8070-03-01	not reported	623	released	NA	NA	Not Reported	NA	NA	NA	NA	2002	Dead	white	80	1921	not reported	-29250	male	623	NA	Pharmaceutical Therapy, NOS	no	NA	NA	NA	NA	NA
TCGA-22-4593	TCGA-LUSC	chromothripsis	0.625699	602	12090	NA	stage iia	NA	no	not reported	No	Lower lobe, lung	28385	Lower lobe, lung	not reported	0	Squamous cell carcinoma, NOS	2002	NA	not reported	No	8070-03-01	not reported	1067	released	60	NA	Not Reported	NA	1.64384	NA	NA	2004	Dead	white	77	1925	not reported	-28385	male	1067	NA	Pharmaceutical Therapy, NOS	no	NA	NA	NA	NA	NA
TCGA-22-4594	TCGA-LUSC	Non-chromothripsis	0.524093	3983	7536	NA	stage iiia	NA	no	not reported	No	Upper lobe, lung	22115	Upper lobe, lung	not reported	0	Squamous cell carcinoma, NOS	2002	NA	not reported	No	8070-03-01	not reported	1470	released	NA	NA	Not Reported	NA	2.19178	NA	NA	2006	Dead	not reported	60	1942	not reported	-22115	female	1470	NA	Pharmaceutical Therapy, NOS	not reported	NA	NA	NA	NA	NA
TCGA-22-4595	TCGA-LUSC	Non-chromothripsis	0.582994	10661	2212	NA	stage iiia	NA	no	not reported	No	Lower lobe, lung	21146	Lower lobe, lung	not reported	0	Squamous cell carcinoma, NOS	2002	NA	not reported	No	8070-03-01	not reported	734	released	NA	NA	Not Reported	NA	2.0274	NA	NA	2004	Dead	white	57	1945	not reported	-21146	male	734	NA	Pharmaceutical Therapy, NOS	no	NA	NA	NA	NA	NA
TCGA-22-4596	TCGA-LUSC	Non-chromothripsis	0.0561286	52	962	NA	stage ib	NA	no	not reported	No	Upper lobe, lung	25448	Upper lobe, lung	not reported	0	Squamous cell carcinoma, NOS	2002	NA	not reported	No	8070-03-01	not reported	17	released	40	NA	Not Reported	NA	2.19178	NA	NA	2002	Dead	white	69	1933	not reported	-25448	female	17	NA	Pharmaceutical Therapy, NOS	no	NA	NA	NA	NA	NA
TCGA-22-4599	TCGA-LUSC	Non-chromothripsis	0.581633	114	11441	NA	stage ib	NA	no	not reported	No	Overlapping lesion of lung	26925	Overlapping lesion of lung	not reported	0	Squamous cell carcinoma, NOS	2002	NA	not reported	No	8070-03-01	not reported	1161	released	NA	NA	Not Reported	NA	1.36986	NA	NA	2005	Dead	white	73	1929	not reported	-26925	female	1161	NA	Pharmaceutical Therapy, NOS	not reported	NA	NA	NA	NA	NA
TCGA-22-4601	TCGA-LUSC	Non-chromothripsis	0.338732	4636	2639	NA	stage iiia	NA	no	not reported	No	Upper lobe, lung	26937	Upper lobe, lung	not reported	0	Squamous cell carcinoma, NOS	2003	NA	not reported	No	8070-03-01	not reported	1057	released	NA	NA	Not Reported	NA	3.28767	NA	NA	2005	Dead	white	73	1930	not reported	-26937	female	1057	NA	Pharmaceutical Therapy, NOS	no	NA	NA	NA	NA	NA
TCGA-22-4601	TCGA-LUSC	Non-chromothripsis	0.343424	4603	2824	NA	stage iiia	NA	no	not reported	No	Upper lobe, lung	26937	Upper lobe, lung	not reported	0	Squamous cell carcinoma, NOS	2003	NA	not reported	No	8070-03-01	not reported	1057	released	NA	NA	Not Reported	NA	3.28767	NA	NA	2005	Dead	white	73	1930	not reported	-26937	female	1057	NA	Pharmaceutical Therapy, NOS	no	NA	NA	NA	NA	NA
TCGA-22-4604	TCGA-LUSC	Non-chromothripsis	0.772722	948	15593	NA	stage iia	NA	no	not reported	No	Upper lobe, lung	26952	Upper lobe, lung	not reported	0	Squamous cell carcinoma, NOS	2003	NA	not reported	No	8070-03-01	not reported	NA	released	NA	NA	Not Reported	NA	2.73973	NA	NA	2004	Dead	white	73	1930	not reported	-26952	male	399	NA	Pharmaceutical Therapy, NOS	yes	NA	NA	NA	NA	NA
TCGA-22-4605	TCGA-LUSC	Non-chromothripsis	0.809642	673	14660	NA	stage ib	NA	no	not reported	No	Upper lobe, lung	28623	Upper lobe, lung	not reported	0	Squamous cell carcinoma, large cell, nonkeratinizing, NOS	2003	NA	not reported	No	8072-03-01	not reported	NA	released	50	NA	Not Reported	NA	4.10959	NA	NA	2005	Dead	not reported	78	1925	not reported	-28623	female	974	NA	Pharmaceutical Therapy, NOS	no	NA	NA	NA	NA	NA
TCGA-22-4607	TCGA-LUSC	Non-chromothripsis	0.333424	5607	2625	NA	stage ib	NA	no	not reported	No	Lower lobe, lung	27601	Lower lobe, lung	not reported	0	Squamous cell carcinoma, NOS	2003	NA	not reported	No	8070-03-01	not reported	587	released	20	NA	Not Reported	NA	1.09589	NA	NA	2004	Dead	white	75	1928	not reported	-27601	male	587	NA	Pharmaceutical Therapy, NOS	no	NA	NA	NA	NA	NA
TCGA-22-4609	TCGA-LUSC	Non-chromothripsis	0.788749	856	14228	NA	stage ia	NA	no	not reported	No	Upper lobe, lung	29844	Upper lobe, lung	not reported	0	Squamous cell carcinoma, NOS	2003	NA	not reported	No	8070-03-01	not reported	NA	released	NA	NA	Not Reported	NA	4.21918	NA	NA	2003	Dead	white	81	1922	not reported	-29844	male	291	NA	Pharmaceutical Therapy, NOS	no	NA	NA	NA	NA	NA
TCGA-22-4613	TCGA-LUSC	Non-chromothripsis	0.535651	6440	2656	NA	stage ia	NA	no	not reported	No	Upper lobe, lung	26722	Upper lobe, lung	not reported	0	Squamous cell carcinoma, NOS	2004	NA	not reported	No	8070-03-01	not reported	358	released	30	NA	Not Reported	NA	1.64384	NA	NA	2004	Dead	white	73	1931	not reported	-26722	female	358	NA	Pharmaceutical Therapy, NOS	no	NA	NA	NA	NA	NA
TCGA-22-5471	TCGA-LUSC	Non-chromothripsis	0.715346	1105	13684	NA	stage ib	NA	yes	not reported	No	Lower lobe, lung	27749	Lower lobe, lung	not reported	0	Squamous cell carcinoma, NOS	2005	NA	not reported	Not Reported	8070-03-01	not reported	1845	released	NA	NA	Not Reported	NA	2.73973	NA	NA	NA	Alive	white	75	1930	not reported	-27749	male	NA	NA	Pharmaceutical Therapy, NOS	no	NA	NA	NA	NA	NA
TCGA-22-5472	TCGA-LUSC	Non-chromothripsis	0.228489	4616	528	NA	stage ib	NA	yes	not reported	No	Lower lobe, lung	24482	Lower lobe, lung	not reported	0	Squamous cell carcinoma, NOS	2005	NA	not reported	Not Reported	8070-03-01	not reported	NA	released	35	NA	Not Reported	NA	1.91781	NA	NA	2010	Dead	white	67	1938	not hispanic or latino	-24482	male	1975	NA	Pharmaceutical Therapy, NOS	no	NA	NA	NA	NA	NA
TCGA-22-5473	TCGA-LUSC	Non-chromothripsis	0.56382	925	10982	NA	not reported	NA	no	not reported	No	Lower lobe, lung	28826	Lower lobe, lung	not reported	0	Squamous cell carcinoma, NOS	2005	NA	not reported	No	8070-03-01	not reported	NA	released	45	NA	Not Reported	NA	2.46575	NA	NA	2010	Dead	white	78	1927	not hispanic or latino	-28826	male	1933	NA	Pharmaceutical Therapy, NOS	yes	NA	NA	NA	NA	NA
TCGA-22-5474	TCGA-LUSC	Non-chromothripsis	0.380328	6176	2507	NA	stage ib	NA	no	not reported	No	Upper lobe, lung	27271	Upper lobe, lung	not reported	0	Squamous cell carcinoma, NOS	2005	NA	not reported	No	8070-03-01	not reported	445	released	50	NA	Not Reported	NA	2.73973	NA	NA	2006	Dead	white	74	1931	not reported	-27271	male	445	NA	Pharmaceutical Therapy, NOS	no	NA	NA	NA	NA	NA
TCGA-22-5477	TCGA-LUSC	Non-chromothripsis	0.72546	574	14022	NA	stage ia	NA	no	not reported	No	Lower lobe, lung	24055	Lower lobe, lung	not reported	0	Squamous cell carcinoma, NOS	2004	NA	not reported	No	8070-03-01	not reported	1346	released	NA	NA	Not Reported	NA	5.47945	NA	NA	2007	Dead	white	65	1939	not reported	-24055	male	1346	NA	Pharmaceutical Therapy, NOS	no	NA	NA	NA	NA	NA
TCGA-22-5478	TCGA-LUSC	chromothripsis	0.564664	7370	3686	NA	stage ib	NA	no	not reported	No	Lower lobe, lung	28978	Lower lobe, lung	not reported	0	Squamous cell carcinoma, NOS	2004	NA	not reported	No	8070-03-01	not reported	24	released	NA	NA	Not Reported	NA	NA	NA	NA	2004	Dead	not reported	79	1925	not reported	-28978	male	24	NA	Pharmaceutical Therapy, NOS	no	NA	NA	NA	NA	NA
TCGA-22-5479	TCGA-LUSC	Non-chromothripsis	0.698958	841	12996	NA	stage ib	NA	no	not reported	No	Lower lobe, lung	23563	Lower lobe, lung	not reported	0	Squamous cell carcinoma, NOS	2004	NA	not reported	No	8070-03-01	not reported	1651	released	35	NA	Not Reported	NA	1.91781	NA	NA	NA	Dead	white	64	1940	not reported	-23563	male	2625	NA	Pharmaceutical Therapy, NOS	yes	NA	NA	NA	NA	NA
TCGA-22-5480	TCGA-LUSC	Non-chromothripsis	0.285748	3885	2493	NA	stage ia	NA	no	not reported	No	Upper lobe, lung	24245	Upper lobe, lung	not reported	0	Squamous cell carcinoma, NOS	2002	NA	not reported	No	8070-03-01	not reported	2170	released	50	NA	Not Reported	NA	2.73973	NA	NA	2007	Dead	white	66	1936	not hispanic or latino	-24245	female	2170	NA	Pharmaceutical Therapy, NOS	no	NA	NA	NA	NA	NA
TCGA-22-5481	TCGA-LUSC	Non-chromothripsis	0.709472	876	13629	NA	stage iib	NA	no	not reported	No	Lower lobe, lung	26419	Lower lobe, lung	not reported	0	Squamous cell carcinoma, NOS	2002	NA	not reported	No	8070-03-01	not reported	NA	released	50	NA	Not Reported	NA	4.10959	NA	NA	2008	Dead	white	72	1930	not reported	-26419	female	2409	NA	Pharmaceutical Therapy, NOS	no	NA	NA	NA	NA	NA
TCGA-22-5482	TCGA-LUSC	Non-chromothripsis	0.863751	841	16823	NA	stage ib	NA	no	not reported	No	Upper lobe, lung	29657	Upper lobe, lung	not reported	0	Squamous cell carcinoma, NOS	2005	NA	not reported	No	8070-03-01	not reported	357	released	60	NA	Not Reported	NA	3.28767	NA	NA	2005	Dead	white	81	1924	not reported	-29657	male	357	NA	Pharmaceutical Therapy, NOS	no	NA	NA	NA	NA	NA
TCGA-22-5483	TCGA-LUSC	Non-chromothripsis	0.626441	419	12749	NA	stage iia	NA	no	not reported	No	Upper lobe, lung	27109	Upper lobe, lung	not reported	0	Squamous cell carcinoma, NOS	2005	NA	not reported	No	8070-03-01	not reported	573	released	NA	NA	Not Reported	NA	2.73973	NA	NA	2006	Dead	white	74	1931	not reported	-27109	male	573	NA	Pharmaceutical Therapy, NOS	yes	NA	NA	NA	NA	NA
TCGA-22-5485	TCGA-LUSC	Non-chromothripsis	0.394603	4066	3500	NA	stage ia	NA	no	not reported	No	Upper lobe, lung	21488	Upper lobe, lung	not reported	0	Squamous cell carcinoma, NOS	2001	NA	not reported	No	8070-03-01	not reported	916	released	NA	NA	Not Reported	NA	3.28767	NA	NA	2003	Dead	white	58	1943	not reported	-21488	female	916	NA	Pharmaceutical Therapy, NOS	no	NA	NA	NA	NA	NA
TCGA-22-5489	TCGA-LUSC	Non-chromothripsis	0.348575	3550	4543	NA	stage ia	NA	no	not reported	No	Upper lobe, lung	23618	Upper lobe, lung	not reported	0	Squamous cell carcinoma, NOS	2003	NA	not reported	No	8070-03-01	not reported	1912	released	NA	NA	Not Reported	NA	3.83562	NA	NA	2008	Dead	white	64	1939	not reported	-23618	male	1912	NA	Pharmaceutical Therapy, NOS	no	NA	NA	NA	NA	NA
TCGA-22-5491	TCGA-LUSC	Non-chromothripsis	0.751902	766	14807	NA	stage ia	NA	no	not reported	No	Lower lobe, lung	27145	Lower lobe, lung	not reported	0	Squamous cell carcinoma, NOS	2003	NA	not reported	No	8070-03-01	not reported	1713	released	NA	NA	Not Reported	NA	3.12329	NA	NA	2007	Dead	white	74	1929	not reported	-27145	male	1713	NA	Pharmaceutical Therapy, NOS	not reported	NA	NA	NA	NA	NA
TCGA-22-5492	TCGA-LUSC	Non-chromothripsis	0.386402	4508	2281	NA	stage iiia	NA	no	not reported	No	Upper lobe, lung	26838	Upper lobe, lung	not reported	0	Squamous cell carcinoma, NOS	2003	NA	not reported	No	8070-03-01	not reported	506	released	50	NA	Not Reported	NA	2.73973	NA	NA	2004	Dead	not reported	73	1930	not reported	-26838	female	506	NA	Pharmaceutical Therapy, NOS	no	NA	NA	NA	NA	NA
TCGA-22-A5C4	TCGA-LUSC	Non-chromothripsis	0.766181	458	15068	NA	stage iia	NA	yes	not reported	No	Lower lobe, lung	25629	Lower lobe, lung	not reported	0	Squamous cell carcinoma, NOS	2012	NA	not reported	No	8070-03-01	not reported	671	released	52	NA	Not Reported	NA	4.38356	NA	NA	NA	Alive	white	70	1942	not hispanic or latino	-25629	male	NA	NA	Pharmaceutical Therapy, NOS	no	NA	NA	NA	NA	NA
TCGA-23-1022	TCGA-OV	Non-chromothripsis	0.666407	1565	11801	NA	not reported	NA	not reported	not reported	No	Ovary	24798	Ovary	not reported	0	Serous cystadenocarcinoma, NOS	2003	NA	not reported	Not Reported	8441-03-01	not reported	NA	released	NA	NA	Not Reported	NA	NA	NA	NA	2007	Dead	white	67	1936	not hispanic or latino	-24798	female	1511	NA	Pharmaceutical Therapy, NOS	yes	NA	NA	NA	NA	NA
TCGA-23-1023	TCGA-OV	Non-chromothripsis	0.280435	3301	2233	NA	not reported	NA	not reported	not reported	No	Ovary	23826	Ovary	not reported	0	Serous cystadenocarcinoma, NOS	2005	NA	not reported	Not Reported	8441-03-01	not reported	1233	released	NA	NA	Not Reported	NA	NA	NA	NA	NA	Alive	white	65	1940	not hispanic or latino	-23826	female	NA	NA	Pharmaceutical Therapy, NOS	yes	NA	NA	NA	NA	NA
TCGA-23-1023	TCGA-OV	Non-chromothripsis	0.37954	4017	3167	NA	not reported	NA	not reported	not reported	No	Ovary	23826	Ovary	not reported	0	Serous cystadenocarcinoma, NOS	2005	NA	not reported	Not Reported	8441-03-01	not reported	1233	released	NA	NA	Not Reported	NA	NA	NA	NA	NA	Alive	white	65	1940	not hispanic or latino	-23826	female	NA	NA	Pharmaceutical Therapy, NOS	yes	NA	NA	NA	NA	NA
TCGA-23-1024	TCGA-OV	Non-chromothripsis	0.727742	133	15218	NA	not reported	NA	not reported	not reported	No	Ovary	19052	Ovary	not reported	0	Serous cystadenocarcinoma, NOS	2007	NA	not reported	Not Reported	8441-03-01	not reported	468	released	NA	NA	Not Reported	NA	NA	NA	NA	NA	Alive	white	52	1955	not hispanic or latino	-19052	female	NA	NA	Pharmaceutical Therapy, NOS	yes	NA	NA	NA	NA	NA
TCGA-23-1027	TCGA-OV	chromothripsis	0.43489	5758	2346	NA	not reported	NA	not reported	not reported	No	Ovary	17588	Ovary	not reported	0	Serous cystadenocarcinoma, NOS	2005	NA	not reported	Not Reported	8441-03-01	not reported	966	released	NA	NA	Not Reported	NA	NA	NA	NA	2007	Dead	white	48	1957	not hispanic or latino	-17588	female	976	NA	Pharmaceutical Therapy, NOS	yes	NA	NA	NA	NA	NA
TCGA-23-1028	TCGA-OV	Non-chromothripsis	0.444668	6911	1850	NA	not reported	NA	not reported	not reported	No	Ovary	16018	Ovary	not reported	0	Serous cystadenocarcinoma, NOS	2004	NA	not reported	Not Reported	8441-03-01	not reported	1503	released	NA	NA	Not Reported	NA	NA	NA	NA	NA	Alive	white	43	1961	hispanic or latino	-16018	female	NA	NA	Pharmaceutical Therapy, NOS	yes	NA	NA	NA	NA	NA
TCGA-23-1030	TCGA-OV	Non-chromothripsis	0.599571	1030	12436	NA	not reported	NA	not reported	not reported	No	Ovary	23416	Ovary	not reported	0	Serous cystadenocarcinoma, NOS	2006	NA	not reported	Not Reported	8441-03-01	not reported	886	released	NA	NA	Not Reported	NA	NA	NA	NA	NA	Alive	white	64	1942	not hispanic or latino	-23416	female	NA	NA	Pharmaceutical Therapy, NOS	yes	NA	NA	NA	NA	NA
TCGA-23-1109	TCGA-OV	Non-chromothripsis	0.682893	626	12922	NA	not reported	NA	not reported	not reported	No	Ovary	23002	Ovary	not reported	0	Serous cystadenocarcinoma, NOS	1999	NA	not reported	Not Reported	8441-03-01	not reported	1562	released	NA	NA	Not Reported	NA	NA	NA	NA	2003	Dead	white	62	1937	not hispanic or latino	-23002	female	1562	NA	Pharmaceutical Therapy, NOS	yes	NA	NA	NA	NA	NA
TCGA-23-1110	TCGA-OV	Non-chromothripsis	0.694131	361	13798	NA	not reported	NA	not reported	not reported	No	Ovary	15383	Ovary	not reported	0	Serous cystadenocarcinoma, NOS	2003	NA	not reported	Not Reported	8441-03-01	not reported	1658	released	NA	NA	Not Reported	NA	NA	NA	NA	NA	Alive	white	42	1961	hispanic or latino	-15383	female	NA	NA	Pharmaceutical Therapy, NOS	yes	NA	NA	NA	NA	NA
TCGA-23-1111	TCGA-OV	chromothripsis	0.917738	52	18138	NA	not reported	NA	not reported	not reported	No	Ovary	23171	Ovary	not reported	0	Serous cystadenocarcinoma, NOS	2008	NA	not reported	Not Reported	8441-03-01	not reported	98	released	NA	NA	Not Reported	NA	NA	NA	NA	NA	Alive	white	63	1945	not reported	-23171	female	NA	NA	Pharmaceutical Therapy, NOS	yes	NA	NA	NA	NA	NA
TCGA-23-1113	TCGA-OV	Non-chromothripsis	0.461678	7583	613	NA	not reported	NA	not reported	not reported	No	Ovary	17791	Ovary	not reported	0	Serous cystadenocarcinoma, NOS	2002	NA	not reported	Not Reported	8441-03-01	not reported	NA	released	NA	NA	Not Reported	NA	NA	NA	NA	2004	Dead	white	48	1954	not hispanic or latino	-17791	female	949	NA	Pharmaceutical Therapy, NOS	yes	NA	NA	NA	NA	NA
TCGA-23-1116	TCGA-OV	Non-chromothripsis	0.708769	312	14308	NA	not reported	NA	not reported	not reported	No	Ovary	30464	Ovary	not reported	0	Serous cystadenocarcinoma, NOS	2008	NA	not reported	Not Reported	8441-03-01	not reported	139	released	NA	NA	Not Reported	NA	NA	NA	NA	NA	Dead	white	83	1925	not hispanic or latino	-30464	female	592	NA	Pharmaceutical Therapy, NOS	yes	NA	NA	NA	NA	NA
TCGA-23-1118	TCGA-OV	chromothripsis	0.993008	48	19952	NA	not reported	NA	not reported	not reported	No	Ovary	16471	Ovary	not reported	0	Serous cystadenocarcinoma, NOS	2001	NA	not reported	Not Reported	8441-03-01	not reported	2616	released	NA	NA	Not Reported	NA	NA	NA	NA	NA	Alive	white	45	1956	not hispanic or latino	-16471	female	NA	NA	Pharmaceutical Therapy, NOS	yes	NA	NA	NA	NA	NA
TCGA-23-1120	TCGA-OV	Non-chromothripsis	0.381249	6525	2368	NA	not reported	NA	not reported	not reported	No	Ovary	22148	Ovary	not reported	0	Serous cystadenocarcinoma, NOS	2008	NA	not reported	Not Reported	8441-03-01	not reported	130	released	NA	NA	Not Reported	NA	NA	NA	NA	NA	Alive	white	60	1948	not hispanic or latino	-22148	female	NA	NA	Pharmaceutical Therapy, NOS	yes	NA	NA	NA	NA	NA
TCGA-23-1122	TCGA-OV	Non-chromothripsis	0.97184	46	19599	NA	not reported	NA	not reported	not reported	No	Ovary	19537	Ovary	not reported	0	Serous cystadenocarcinoma, NOS	1998	NA	not reported	Not Reported	8441-03-01	not reported	NA	released	NA	NA	Not Reported	NA	NA	NA	NA	2001	Dead	white	53	1945	not reported	-19537	female	1189	NA	Pharmaceutical Therapy, NOS	yes	NA	NA	NA	NA	NA
TCGA-23-1123	TCGA-OV	chromothripsis	0.600825	677	11522	NA	not reported	NA	not reported	not reported	No	Ovary	21552	Ovary	not reported	0	Serous cystadenocarcinoma, NOS	1998	NA	not reported	Not Reported	8441-03-01	not reported	NA	released	NA	NA	Not Reported	NA	NA	NA	NA	2000	Dead	white	59	1939	not hispanic or latino	-21552	female	1018	NA	Pharmaceutical Therapy, NOS	yes	NA	NA	NA	NA	NA
TCGA-23-1809	TCGA-OV	Non-chromothripsis	0.837941	216	16474	NA	not reported	NA	not reported	not reported	No	Ovary	23111	Ovary	not reported	0	Serous cystadenocarcinoma, NOS	2009	NA	not reported	Not Reported	8441-03-01	not reported	16	released	NA	NA	Not Reported	NA	NA	NA	NA	NA	Alive	white	63	1946	not hispanic or latino	-23111	female	NA	NA	Pharmaceutical Therapy, NOS	yes	NA	NA	NA	NA	NA
TCGA-23-2077	TCGA-OV	Non-chromothripsis	0.56276	7789	3760	NA	not reported	NA	not reported	not reported	No	Ovary	16552	Ovary	not reported	0	Serous cystadenocarcinoma, NOS	1999	NA	not reported	Not Reported	8441-03-01	not reported	3525	released	NA	NA	Not Reported	NA	NA	NA	NA	NA	Alive	white	45	1954	not hispanic or latino	-16552	female	NA	NA	Pharmaceutical Therapy, NOS	yes	NA	NA	NA	NA	NA
TCGA-23-2078	TCGA-OV	Non-chromothripsis	0.436983	5725	3385	NA	not reported	NA	not reported	not reported	No	Specified parts of peritoneum	24223	Ovary	not reported	0	Serous cystadenocarcinoma, NOS	2001	NA	not reported	Not Reported	8441-03-01	not reported	2661	released	NA	NA	Not Reported	NA	NA	NA	NA	NA	Alive	white	66	1935	not hispanic or latino	-24223	female	NA	NA	Pharmaceutical Therapy, NOS	yes	NA	NA	NA	NA	NA
TCGA-23-2084	TCGA-OV	Non-chromothripsis	0.663123	168	14041	NA	not reported	NA	not reported	not reported	No	Ovary	16493	Ovary	not reported	0	Serous cystadenocarcinoma, NOS	2000	NA	not reported	Not Reported	8441-03-01	not reported	NA	released	NA	NA	Not Reported	NA	NA	NA	NA	2004	Dead	white	45	1955	not hispanic or latino	-16493	female	1516	NA	Pharmaceutical Therapy, NOS	yes	NA	NA	NA	NA	NA
TCGA-24-0966	TCGA-OV	Non-chromothripsis	0.307137	4384	1667	NA	not reported	NA	not reported	not reported	No	Ovary	28529	Ovary	not reported	0	Serous cystadenocarcinoma, NOS	2008	NA	not reported	Not Reported	8441-03-01	not reported	232	released	NA	NA	Not Reported	NA	NA	NA	NA	NA	Alive	black or african american	78	1930	not hispanic or latino	-28529	female	NA	NA	Pharmaceutical Therapy, NOS	yes	NA	NA	NA	NA	NA
TCGA-24-0968	TCGA-OV	Non-chromothripsis	0.817757	67	16715	NA	not reported	NA	not reported	not reported	No	Ovary	21664	Ovary	not reported	0	Serous cystadenocarcinoma, NOS	2005	NA	not reported	Not Reported	8441-03-01	not reported	598	released	NA	NA	Not Reported	NA	NA	NA	NA	NA	Dead	white	59	1946	not reported	-21664	female	NA	NA	Pharmaceutical Therapy, NOS	yes	NA	NA	NA	NA	NA
TCGA-24-0979	TCGA-OV	chromothripsis	0.604252	965	11281	NA	not reported	NA	not reported	not reported	No	Ovary	19595	Ovary	not reported	0	Serous cystadenocarcinoma, NOS	2003	NA	not reported	Not Reported	8441-03-01	not reported	1264	released	NA	NA	Not Reported	NA	NA	NA	NA	2006	Dead	white	53	1950	not reported	-19595	female	1264	NA	Pharmaceutical Therapy, NOS	yes	NA	NA	NA	NA	NA
TCGA-24-0982	TCGA-OV	Non-chromothripsis	0.510292	1101	9844	NA	not reported	NA	not reported	not reported	No	Ovary	28201	Ovary	not reported	0	Serous cystadenocarcinoma, NOS	2003	NA	not reported	Not Reported	8441-03-01	not reported	679	released	NA	NA	Not Reported	NA	NA	NA	NA	2004	Dead	white	77	1926	not reported	-28201	female	679	NA	Pharmaceutical Therapy, NOS	yes	NA	NA	NA	NA	NA
TCGA-24-1103	TCGA-OV	Non-chromothripsis	0.488185	5564	3285	NA	not reported	NA	not reported	not reported	No	Ovary	18583	Ovary	not reported	0	Serous cystadenocarcinoma, NOS	2001	NA	not reported	Not Reported	8441-03-01	not reported	1646	released	NA	NA	Not Reported	NA	NA	NA	NA	2005	Dead	black or african american	50	1951	not reported	-18583	female	1646	NA	Pharmaceutical Therapy, NOS	yes	NA	NA	NA	NA	NA
TCGA-24-1104	TCGA-OV	Non-chromothripsis	0.69805	50	14747	NA	not reported	NA	not reported	not reported	No	Ovary	20527	Ovary	not reported	0	Serous cystadenocarcinoma, NOS	2001	NA	not reported	Not Reported	8441-03-01	not reported	1933	released	NA	NA	Not Reported	NA	NA	NA	NA	2006	Dead	white	56	1945	not reported	-20527	female	1933	NA	Pharmaceutical Therapy, NOS	yes	NA	NA	NA	NA	NA
TCGA-24-1105	TCGA-OV	chromothripsis	0.766512	1204	15034	NA	not reported	NA	not reported	not reported	No	Ovary	13187	Ovary	not reported	0	Serous cystadenocarcinoma, NOS	2001	NA	not reported	Not Reported	8441-03-01	not reported	1442	released	NA	NA	Not Reported	NA	NA	NA	NA	2004	Dead	white	36	1965	not reported	-13187	female	1442	NA	Pharmaceutical Therapy, NOS	yes	NA	NA	NA	NA	NA
TCGA-24-1413	TCGA-OV	Non-chromothripsis	0.995832	47	19902	NA	not reported	NA	not reported	not reported	No	Ovary	18846	Ovary	not reported	0	Serous cystadenocarcinoma, NOS	2008	NA	not reported	Not Reported	8441-03-01	not reported	192	released	NA	NA	Not Reported	NA	NA	NA	NA	NA	Alive	white	51	1957	not reported	-18846	female	NA	NA	Pharmaceutical Therapy, NOS	yes	NA	NA	NA	NA	NA
TCGA-24-1416	TCGA-OV	Non-chromothripsis	0.907	83	18702	NA	not reported	NA	not reported	not reported	No	Ovary	12772	Ovary	not reported	0	Serous cystadenocarcinoma, NOS	2008	NA	not reported	Not Reported	8441-03-01	not reported	194	released	NA	NA	Not Reported	NA	NA	NA	NA	NA	Alive	white	34	1974	not reported	-12772	female	NA	NA	Pharmaceutical Therapy, NOS	yes	NA	NA	NA	NA	NA
TCGA-24-1417	TCGA-OV	Non-chromothripsis	0.65065	577	13334	NA	not reported	NA	not reported	not reported	No	Ovary	19775	Ovary	not reported	0	Serous cystadenocarcinoma, NOS	2008	NA	not reported	Not Reported	8441-03-01	not reported	238	released	NA	NA	Not Reported	NA	NA	NA	NA	NA	Alive	white	54	1954	not reported	-19775	female	NA	NA	Pharmaceutical Therapy, NOS	yes	NA	NA	NA	NA	NA
TCGA-24-1418	TCGA-OV	Non-chromothripsis	0.629783	1394	13054	NA	not reported	NA	not reported	not reported	No	Ovary	24842	Ovary	not reported	0	Serous cystadenocarcinoma, NOS	2008	NA	not reported	Not Reported	8441-03-01	not reported	243	released	NA	NA	Not Reported	NA	NA	NA	NA	NA	Alive	white	68	1940	not reported	-24842	female	NA	NA	Pharmaceutical Therapy, NOS	yes	NA	NA	NA	NA	NA
TCGA-24-1419	TCGA-OV	Non-chromothripsis	0.36454	4534	1920	NA	not reported	NA	not reported	not reported	No	Ovary	22659	Ovary	not reported	0	Serous cystadenocarcinoma, NOS	2008	NA	not reported	Not Reported	8441-03-01	not reported	239	released	NA	NA	Not Reported	NA	NA	NA	NA	NA	Alive	white	62	1946	not reported	-22659	female	NA	NA	Pharmaceutical Therapy, NOS	yes	NA	NA	NA	NA	NA
TCGA-24-1422	TCGA-OV	chromothripsis	0.61793	1549	11533	NA	not reported	NA	not reported	not reported	No	Ovary	30234	Ovary	not reported	0	Serous cystadenocarcinoma, NOS	2008	NA	not reported	Not Reported	8441-03-01	not reported	23	released	NA	NA	Not Reported	NA	NA	NA	NA	2008	Dead	black or african american	82	1926	not reported	-30234	female	23	NA	Pharmaceutical Therapy, NOS	no	NA	NA	NA	NA	NA
TCGA-24-1423	TCGA-OV	Non-chromothripsis	0.736364	60	14721	NA	not reported	NA	not reported	not reported	No	Ovary	22281	Ovary	not reported	0	Serous cystadenocarcinoma, NOS	2008	NA	not reported	Not Reported	8441-03-01	not reported	190	released	NA	NA	Not Reported	NA	NA	NA	NA	NA	Alive	white	61	1947	not reported	-22281	female	NA	NA	Pharmaceutical Therapy, NOS	yes	NA	NA	NA	NA	NA
TCGA-24-1424	TCGA-OV	chromothripsis	0.87816	98	17803	NA	not reported	NA	not reported	not reported	No	Ovary	24545	Ovary	not reported	0	Serous cystadenocarcinoma, NOS	2008	NA	not reported	Not Reported	8441-03-01	not reported	183	released	NA	NA	Not Reported	NA	NA	NA	NA	NA	Alive	white	67	1941	not reported	-24545	female	NA	NA	Pharmaceutical Therapy, NOS	yes	NA	NA	NA	NA	NA
TCGA-24-1425	TCGA-OV	Non-chromothripsis	0.499884	7270	1858	NA	not reported	NA	not reported	not reported	No	Ovary	16764	Ovary	not reported	0	Serous cystadenocarcinoma, NOS	2008	NA	not reported	Not Reported	8441-03-01	not reported	181	released	NA	NA	Not Reported	NA	NA	NA	NA	NA	Alive	white	45	1963	not reported	-16764	female	NA	NA	Pharmaceutical Therapy, NOS	yes	NA	NA	NA	NA	NA
TCGA-24-1426	TCGA-OV	Non-chromothripsis	0.488326	8023	1879	NA	not reported	NA	not reported	not reported	No	Ovary	15949	Ovary	not reported	0	Serous cystadenocarcinoma, NOS	2008	NA	not reported	Not Reported	8441-03-01	not reported	163	released	NA	NA	Not Reported	NA	NA	NA	NA	NA	Alive	white	43	1965	not reported	-15949	female	NA	NA	Pharmaceutical Therapy, NOS	yes	NA	NA	NA	NA	NA
TCGA-24-1427	TCGA-OV	chromothripsis	0.672789	1198	12650	NA	not reported	NA	not reported	not reported	No	Ovary	21423	Ovary	not reported	0	Serous cystadenocarcinoma, NOS	2008	NA	not reported	Not Reported	8441-03-01	not reported	147	released	NA	NA	Not Reported	NA	NA	NA	NA	NA	Alive	not reported	58	1950	not reported	-21423	female	NA	NA	Pharmaceutical Therapy, NOS	yes	NA	NA	NA	NA	NA
TCGA-24-1428	TCGA-OV	Non-chromothripsis	0.604446	186	12097	NA	not reported	NA	not reported	not reported	No	Ovary	18306	Ovary	not reported	0	Serous cystadenocarcinoma, NOS	2008	NA	not reported	Not Reported	8441-03-01	not reported	529	released	NA	NA	Not Reported	NA	NA	NA	NA	NA	Alive	white	50	1958	not reported	-18306	female	NA	NA	Pharmaceutical Therapy, NOS	yes	NA	NA	NA	NA	NA
TCGA-24-1430	TCGA-OV	Non-chromothripsis	0.454815	6801	2113	NA	not reported	NA	not reported	not reported	No	Ovary	24939	Ovary	not reported	0	Serous cystadenocarcinoma, NOS	2000	NA	not reported	Not Reported	8441-03-01	not reported	863	released	NA	NA	Not Reported	NA	NA	NA	NA	2002	Dead	white	68	1932	not reported	-24939	female	863	NA	Pharmaceutical Therapy, NOS	yes	NA	NA	NA	NA	NA
TCGA-24-1431	TCGA-OV	Non-chromothripsis	0.608686	2035	12237	NA	not reported	NA	not reported	not reported	No	Ovary	24758	Ovary	not reported	0	Serous cystadenocarcinoma, NOS	1999	NA	not reported	Not Reported	8441-03-01	not reported	583	released	NA	NA	Not Reported	NA	NA	NA	NA	2000	Dead	white	67	1932	not reported	-24758	female	583	NA	Pharmaceutical Therapy, NOS	yes	NA	NA	NA	NA	NA
TCGA-24-1434	TCGA-OV	Non-chromothripsis	0.566044	2032	9095	NA	not reported	NA	not reported	not reported	No	Ovary	21810	Ovary	not reported	0	Serous cystadenocarcinoma, NOS	1999	NA	not reported	Not Reported	8441-03-01	not reported	568	released	NA	NA	Not Reported	NA	NA	NA	NA	2000	Dead	white	59	1940	not reported	-21810	female	568	NA	Pharmaceutical Therapy, NOS	yes	NA	NA	NA	NA	NA
TCGA-24-1435	TCGA-OV	Non-chromothripsis	0.732546	60	14894	NA	not reported	NA	not reported	not reported	No	Ovary	21107	Ovary	not reported	0	Serous cystadenocarcinoma, NOS	1999	NA	not reported	Not Reported	8441-03-01	not reported	1324	released	NA	NA	Not Reported	NA	NA	NA	NA	2002	Dead	white	57	1942	not reported	-21107	female	1324	NA	Pharmaceutical Therapy, NOS	yes	NA	NA	NA	NA	NA
TCGA-24-1464	TCGA-OV	Non-chromothripsis	0.418369	5116	3271	NA	not reported	NA	not reported	not reported	No	Ovary	25874	Ovary	not reported	0	Serous cystadenocarcinoma, NOS	1998	NA	not reported	Not Reported	8441-03-01	not reported	379	released	NA	NA	Not Reported	NA	NA	NA	NA	1999	Dead	white	70	1928	not reported	-25874	female	379	NA	Pharmaceutical Therapy, NOS	yes	NA	NA	NA	NA	NA
TCGA-24-1467	TCGA-OV	Non-chromothripsis	0.819892	50	16248	NA	not reported	NA	not reported	not reported	No	Ovary	18652	Ovary	not reported	0	Serous cystadenocarcinoma, NOS	1998	NA	not reported	Not Reported	8441-03-01	not reported	3224	released	NA	NA	Not Reported	NA	NA	NA	NA	2006	Dead	white	51	1947	not reported	-18652	female	3224	NA	Pharmaceutical Therapy, NOS	yes	NA	NA	NA	NA	NA
TCGA-24-1469	TCGA-OV	Non-chromothripsis	0.72696	171	14114	NA	not reported	NA	not reported	not reported	No	Ovary	25937	Ovary	not reported	0	Serous cystadenocarcinoma, NOS	2008	NA	not reported	Not Reported	8441-03-01	not reported	277	released	NA	NA	Not Reported	NA	NA	NA	NA	NA	Alive	white	71	1937	not reported	-25937	female	NA	NA	Pharmaceutical Therapy, NOS	yes	NA	NA	NA	NA	NA
TCGA-24-1470	TCGA-OV	Non-chromothripsis	0.41176	5418	2931	NA	not reported	NA	not reported	not reported	No	Ovary	20007	Ovary	not reported	0	Serous cystadenocarcinoma, NOS	2009	NA	not reported	Not Reported	8441-03-01	not reported	105	released	NA	NA	Not Reported	NA	NA	NA	NA	NA	Alive	white	54	1955	not reported	-20007	female	NA	NA	Pharmaceutical Therapy, NOS	yes	NA	NA	NA	NA	NA
TCGA-24-1471	TCGA-OV	chromothripsis	0.448139	1505	9515	NA	not reported	NA	not reported	not reported	No	Ovary	22081	Ovary	not reported	0	Serous cystadenocarcinoma, NOS	2009	NA	not reported	Not Reported	8441-03-01	not reported	36	released	NA	NA	Not Reported	NA	NA	NA	NA	NA	Alive	white	60	1949	not reported	-22081	female	NA	NA	Pharmaceutical Therapy, NOS	yes	NA	NA	NA	NA	NA
TCGA-24-1474	TCGA-OV	Non-chromothripsis	0.838214	614	16518	NA	not reported	NA	not reported	not reported	No	Ovary	20902	Ovary	not reported	0	Serous cystadenocarcinoma, NOS	2000	NA	not reported	Not Reported	8441-03-01	not reported	676	released	NA	NA	Not Reported	NA	NA	NA	NA	2001	Dead	black or african american	57	1943	not reported	-20902	female	676	NA	Pharmaceutical Therapy, NOS	yes	NA	NA	NA	NA	NA
TCGA-24-1544	TCGA-OV	chromothripsis	0.595782	447	11903	NA	not reported	NA	not reported	not reported	No	Ovary	26141	Ovary	not reported	0	Serous cystadenocarcinoma, NOS	2000	NA	not reported	Not Reported	8441-03-01	not reported	820	released	NA	NA	Not Reported	NA	NA	NA	NA	2002	Dead	black or african american	71	1929	not reported	-26141	female	820	NA	Pharmaceutical Therapy, NOS	yes	NA	NA	NA	NA	NA
TCGA-24-1546	TCGA-OV	Non-chromothripsis	0.468741	5952	2128	NA	not reported	NA	not reported	not reported	No	Ovary	17130	Ovary	not reported	0	Serous cystadenocarcinoma, NOS	1997	NA	not reported	Not Reported	8441-03-01	not reported	1955	released	NA	NA	Not Reported	NA	NA	NA	NA	2002	Dead	white	46	1951	not reported	-17130	female	1955	NA	Pharmaceutical Therapy, NOS	yes	NA	NA	NA	NA	NA
TCGA-24-1549	TCGA-OV	Non-chromothripsis	0.758498	70	15272	NA	not reported	NA	not reported	not reported	No	Ovary	21432	Ovary	not reported	0	Serous cystadenocarcinoma, NOS	1997	NA	not reported	Not Reported	8441-03-01	not reported	1721	released	NA	NA	Not Reported	NA	NA	NA	NA	2001	Dead	white	58	1939	not reported	-21432	female	1721	NA	Pharmaceutical Therapy, NOS	yes	NA	NA	NA	NA	NA
TCGA-24-1550	TCGA-OV	Non-chromothripsis	0.515454	6357	2823	NA	not reported	NA	not reported	not reported	No	Ovary	18049	Ovary	not reported	0	Serous cystadenocarcinoma, NOS	1997	NA	not reported	Not Reported	8441-03-01	not reported	1249	released	NA	NA	Not Reported	NA	NA	NA	NA	2000	Dead	white	49	1948	not reported	-18049	female	1249	NA	Pharmaceutical Therapy, NOS	yes	NA	NA	NA	NA	NA
TCGA-24-1551	TCGA-OV	Non-chromothripsis	0.442029	3424	5143	NA	not reported	NA	not reported	not reported	No	Ovary	19661	Ovary	not reported	0	Serous cystadenocarcinoma, NOS	1997	NA	not reported	Not Reported	8441-03-01	not reported	1579	released	NA	NA	Not Reported	NA	NA	NA	NA	2001	Dead	white	53	1944	not reported	-19661	female	1579	NA	Pharmaceutical Therapy, NOS	yes	NA	NA	NA	NA	NA
TCGA-24-1552	TCGA-OV	chromothripsis	0.536557	1584	10737	NA	not reported	NA	not reported	not reported	No	Ovary	28129	Ovary	not reported	0	Serous cystadenocarcinoma, NOS	1997	NA	not reported	Not Reported	8441-03-01	not reported	1259	released	NA	NA	Not Reported	NA	NA	NA	NA	2000	Dead	white	77	1920	not reported	-28129	female	1259	NA	Pharmaceutical Therapy, NOS	yes	NA	NA	NA	NA	NA
TCGA-24-1553	TCGA-OV	chromothripsis	0.427159	2820	6599	NA	not reported	NA	not reported	not reported	No	Ovary	19393	Ovary	not reported	0	Serous cystadenocarcinoma, NOS	1997	NA	not reported	Not Reported	8441-03-01	not reported	1767	released	NA	NA	Not Reported	NA	NA	NA	NA	2001	Dead	white	53	1944	not reported	-19393	female	1767	NA	Pharmaceutical Therapy, NOS	yes	NA	NA	NA	NA	NA
TCGA-24-1557	TCGA-OV	Non-chromothripsis	0.67263	341	13713	NA	not reported	NA	not reported	not reported	No	Ovary	17943	Ovary	not reported	0	Serous cystadenocarcinoma, NOS	2000	NA	not reported	Not Reported	8441-03-01	not reported	1213	released	NA	NA	Not Reported	NA	NA	NA	NA	2003	Dead	white	49	1951	not reported	-17943	female	1213	NA	Pharmaceutical Therapy, NOS	yes	NA	NA	NA	NA	NA
TCGA-24-1558	TCGA-OV	chromothripsis	0.756577	610	14003	NA	not reported	NA	not reported	not reported	No	Ovary	27004	Ovary	not reported	0	Serous cystadenocarcinoma, NOS	2000	NA	not reported	Not Reported	8441-03-01	not reported	594	released	NA	NA	Not Reported	NA	NA	NA	NA	2001	Dead	white	73	1927	not reported	-27004	female	594	NA	Pharmaceutical Therapy, NOS	yes	NA	NA	NA	NA	NA
TCGA-24-1560	TCGA-OV	Non-chromothripsis	0.656279	1521	12255	NA	not reported	NA	not reported	not reported	No	Ovary	18671	Ovary	not reported	0	Serous cystadenocarcinoma, NOS	1999	NA	not reported	Not Reported	8441-03-01	not reported	1341	released	NA	NA	Not Reported	NA	NA	NA	NA	2002	Dead	white	51	1948	not reported	-18671	female	1341	NA	Pharmaceutical Therapy, NOS	yes	NA	NA	NA	NA	NA
TCGA-24-1562	TCGA-OV	chromothripsis	0.390666	6444	1638	NA	not reported	NA	not reported	not reported	No	Ovary	24747	Ovary	not reported	0	Serous cystadenocarcinoma, NOS	1999	NA	not reported	Not Reported	8441-03-01	not reported	1384	released	NA	NA	Not Reported	NA	NA	NA	NA	2002	Dead	white	67	1932	not reported	-24747	female	1384	NA	Pharmaceutical Therapy, NOS	yes	NA	NA	NA	NA	NA
TCGA-24-1563	TCGA-OV	Non-chromothripsis	0.421931	4957	3563	NA	not reported	NA	not reported	not reported	No	Ovary	24274	Ovary	not reported	0	Serous cystadenocarcinoma, NOS	1999	NA	not reported	Not Reported	8441-03-01	not reported	1451	released	NA	NA	Not Reported	NA	NA	NA	NA	2002	Dead	black or african american	66	1933	not reported	-24274	female	1451	NA	Pharmaceutical Therapy, NOS	yes	NA	NA	NA	NA	NA
TCGA-24-1565	TCGA-OV	Non-chromothripsis	0.231257	2914	2420	NA	not reported	NA	not reported	not reported	No	Ovary	27048	Ovary	not reported	0	Serous cystadenocarcinoma, NOS	1997	NA	not reported	Not Reported	8441-03-01	not reported	312	released	NA	NA	Not Reported	NA	NA	NA	NA	1997	Dead	white	74	1923	not reported	-27048	female	312	NA	Pharmaceutical Therapy, NOS	yes	NA	NA	NA	NA	NA
TCGA-24-1567	TCGA-OV	Non-chromothripsis	0.528239	7686	1996	NA	not reported	NA	not reported	not reported	No	Ovary	19843	Ovary	not reported	0	Serous cystadenocarcinoma, NOS	1999	NA	not reported	Not Reported	8441-03-01	not reported	524	released	NA	NA	Not Reported	NA	NA	NA	NA	2000	Dead	white	54	1945	not reported	-19843	female	524	NA	Pharmaceutical Therapy, NOS	yes	NA	NA	NA	NA	NA
TCGA-24-1603	TCGA-OV	Non-chromothripsis	0.996347	61	19948	NA	not reported	NA	not reported	not reported	No	Ovary	19681	Ovary	not reported	0	Serous cystadenocarcinoma, NOS	1996	NA	not reported	Not Reported	8441-03-01	not reported	2742	released	NA	NA	Not Reported	NA	NA	NA	NA	2003	Dead	white	53	1943	not reported	-19681	female	2742	NA	Pharmaceutical Therapy, NOS	yes	NA	NA	NA	NA	NA
TCGA-24-1604	TCGA-OV	Non-chromothripsis	0.733924	531	14772	NA	not reported	NA	not reported	not reported	No	Ovary	24471	Ovary	not reported	0	Serous cystadenocarcinoma, NOS	1996	NA	not reported	Not Reported	8441-03-01	not reported	2688	released	NA	NA	Not Reported	NA	NA	NA	NA	2003	Dead	white	66	1930	not reported	-24471	female	2688	NA	Pharmaceutical Therapy, NOS	yes	NA	NA	NA	NA	NA
TCGA-24-1616	TCGA-OV	Non-chromothripsis	0.724663	254	15286	NA	not reported	NA	not reported	not reported	No	Ovary	20785	Ovary	not reported	0	Serous cystadenocarcinoma, NOS	2001	NA	not reported	Not Reported	8441-03-01	not reported	1163	released	NA	NA	Not Reported	NA	NA	NA	NA	2004	Dead	white	56	1945	not reported	-20785	female	1163	NA	Pharmaceutical Therapy, NOS	yes	NA	NA	NA	NA	NA
TCGA-24-1842	TCGA-OV	Non-chromothripsis	0.825334	406	16030	NA	not reported	NA	not reported	not reported	No	Ovary	18227	Ovary	not reported	0	Serous cystadenocarcinoma, NOS	2009	NA	not reported	Not Reported	8441-03-01	not reported	253	released	NA	NA	Not Reported	NA	NA	NA	NA	NA	Alive	white	49	1960	not reported	-18227	female	NA	NA	Pharmaceutical Therapy, NOS	yes	NA	NA	NA	NA	NA
TCGA-24-1843	TCGA-OV	Non-chromothripsis	0.567008	220	12159	NA	not reported	NA	not reported	not reported	No	Ovary	24469	Ovary	not reported	0	Serous cystadenocarcinoma, NOS	2009	NA	not reported	Not Reported	8441-03-01	not reported	106	released	NA	NA	Not Reported	NA	NA	NA	NA	NA	Alive	white	66	1943	not reported	-24469	female	NA	NA	Pharmaceutical Therapy, NOS	yes	NA	NA	NA	NA	NA
TCGA-24-1844	TCGA-OV	Non-chromothripsis	0.855097	1177	16531	NA	not reported	NA	not reported	not reported	No	Ovary	23542	Ovary	not reported	0	Serous cystadenocarcinoma, NOS	2009	NA	not reported	Not Reported	8441-03-01	not reported	113	released	NA	NA	Not Reported	NA	NA	NA	NA	NA	Alive	white	64	1945	not reported	-23542	female	NA	NA	Pharmaceutical Therapy, NOS	yes	NA	NA	NA	NA	NA
TCGA-24-1845	TCGA-OV	Non-chromothripsis	0.729949	588	14570	NA	not reported	NA	not reported	not reported	No	Ovary	15599	Ovary	not reported	0	Serous cystadenocarcinoma, NOS	2009	NA	not reported	Not Reported	8441-03-01	not reported	116	released	NA	NA	Not Reported	NA	NA	NA	NA	NA	Alive	white	42	1967	not reported	-15599	female	NA	NA	Pharmaceutical Therapy, NOS	yes	NA	NA	NA	NA	NA
TCGA-24-1846	TCGA-OV	Non-chromothripsis	0.554327	8664	2530	NA	not reported	NA	not reported	not reported	No	Ovary	16534	Ovary	not reported	0	Serous cystadenocarcinoma, NOS	2009	NA	not reported	Not Reported	8441-03-01	not reported	133	released	NA	NA	Not Reported	NA	NA	NA	NA	NA	Alive	not reported	45	1964	not reported	-16534	female	NA	NA	Pharmaceutical Therapy, NOS	yes	NA	NA	NA	NA	NA
TCGA-24-1847	TCGA-OV	Non-chromothripsis	0.721045	290	13606	NA	not reported	NA	not reported	not reported	No	Ovary	16529	Ovary	not reported	0	Serous cystadenocarcinoma, NOS	2009	NA	not reported	Not Reported	8441-03-01	not reported	343	released	NA	NA	Not Reported	NA	NA	NA	NA	NA	Alive	white	45	1964	not reported	-16529	female	NA	NA	Pharmaceutical Therapy, NOS	yes	NA	NA	NA	NA	NA
TCGA-24-1850	TCGA-OV	chromothripsis	0.585485	1764	10946	NA	not reported	NA	not reported	not reported	No	Ovary	26369	Ovary	not reported	0	Serous cystadenocarcinoma, NOS	2009	NA	not reported	Not Reported	8441-03-01	not reported	168	released	NA	NA	Not Reported	NA	NA	NA	NA	NA	Alive	white	72	1937	not reported	-26369	female	NA	NA	Pharmaceutical Therapy, NOS	yes	NA	NA	NA	NA	NA
TCGA-24-1923	TCGA-OV	Non-chromothripsis	0.682892	190	13517	NA	not reported	NA	not reported	not reported	No	Ovary	18628	Ovary	not reported	0	Serous cystadenocarcinoma, NOS	2001	NA	not reported	Not Reported	8441-03-01	not reported	690	released	NA	NA	Not Reported	NA	NA	NA	NA	2002	Dead	white	51	1950	not reported	-18628	female	690	NA	Pharmaceutical Therapy, NOS	yes	NA	NA	NA	NA	NA
TCGA-24-1924	TCGA-OV	Non-chromothripsis	0.708431	586	14629	NA	not reported	NA	not reported	not reported	No	Ovary	23801	Ovary	not reported	0	Serous cystadenocarcinoma, NOS	2001	NA	not reported	Not Reported	8441-03-01	not reported	919	released	NA	NA	Not Reported	NA	NA	NA	NA	2003	Dead	white	65	1936	not reported	-23801	female	919	NA	Pharmaceutical Therapy, NOS	yes	NA	NA	NA	NA	NA
TCGA-24-1928	TCGA-OV	chromothripsis	0.840109	453	17052	NA	not reported	NA	not reported	not reported	No	Ovary	28126	Ovary	not reported	0	Serous cystadenocarcinoma, NOS	1998	NA	not reported	Not Reported	8441-03-01	not reported	336	released	NA	NA	Not Reported	NA	NA	NA	NA	1998	Dead	white	77	1921	not reported	-28126	female	336	NA	Pharmaceutical Therapy, NOS	yes	NA	NA	NA	NA	NA
TCGA-24-1930	TCGA-OV	Non-chromothripsis	0.619322	455	11414	NA	not reported	NA	not reported	not reported	No	Ovary	19387	Ovary	not reported	0	Serous cystadenocarcinoma, NOS	1998	NA	not reported	Not Reported	8441-03-01	not reported	2467	released	NA	NA	Not Reported	NA	NA	NA	NA	2004	Dead	white	53	1945	not reported	-19387	female	2467	NA	Pharmaceutical Therapy, NOS	yes	NA	NA	NA	NA	NA
TCGA-24-2020	TCGA-OV	chromothripsis	0.929748	54	18655	NA	not reported	NA	not reported	not reported	No	Ovary	24682	Ovary	not reported	0	Serous cystadenocarcinoma, NOS	1994	NA	not reported	Not Reported	8441-03-01	not reported	4624	released	NA	NA	Not Reported	NA	NA	NA	NA	2006	Dead	white	67	1927	not reported	-24682	female	4624	NA	Pharmaceutical Therapy, NOS	yes	NA	NA	NA	NA	NA
TCGA-24-2023	TCGA-OV	Non-chromothripsis	0.619998	86	13675	NA	not reported	NA	not reported	not reported	No	Ovary	19901	Ovary	not reported	0	Serous cystadenocarcinoma, NOS	1994	NA	not reported	Not Reported	8441-03-01	not reported	1364	released	NA	NA	Not Reported	NA	NA	NA	NA	1997	Dead	white	54	1940	not reported	-19901	female	1364	NA	Pharmaceutical Therapy, NOS	yes	NA	NA	NA	NA	NA
TCGA-24-2024	TCGA-OV	Non-chromothripsis	0.327517	6149	1524	NA	not reported	NA	not reported	not reported	No	Ovary	26476	Ovary	not reported	0	Serous cystadenocarcinoma, NOS	1994	NA	not reported	Not Reported	8441-03-01	not reported	1769	released	NA	NA	Not Reported	NA	NA	NA	NA	1998	Dead	black or african american	72	1922	not reported	-26476	female	1769	NA	Pharmaceutical Therapy, NOS	yes	NA	NA	NA	NA	NA
TCGA-24-2026	TCGA-OV	chromothripsis	0.987386	66	19016	NA	not reported	NA	not reported	not reported	No	Ovary	29050	Ovary	not reported	0	Serous cystadenocarcinoma, NOS	1995	NA	not reported	Not Reported	8441-03-01	not reported	1059	released	NA	NA	Not Reported	NA	NA	NA	NA	1997	Dead	white	79	1916	not reported	-29050	female	1059	NA	Pharmaceutical Therapy, NOS	yes	NA	NA	NA	NA	NA
TCGA-24-2027	TCGA-OV	Non-chromothripsis	0.49694	7085	2914	NA	not reported	NA	not reported	not reported	No	Ovary	18835	Ovary	not reported	0	Serous cystadenocarcinoma, NOS	1995	NA	not reported	Not Reported	8441-03-01	not reported	3337	released	NA	NA	Not Reported	NA	NA	NA	NA	2004	Dead	white	51	1944	not reported	-18835	female	3337	NA	Pharmaceutical Therapy, NOS	yes	NA	NA	NA	NA	NA
TCGA-24-2033	TCGA-OV	Non-chromothripsis	0.829976	467	15612	NA	not reported	NA	not reported	not reported	No	Ovary	31977	Ovary	not reported	0	Serous cystadenocarcinoma, NOS	1995	NA	not reported	Not Reported	8441-03-01	not reported	562	released	NA	NA	Not Reported	NA	NA	NA	NA	1996	Dead	white	87	1908	not reported	-31977	female	562	NA	Pharmaceutical Therapy, NOS	yes	NA	NA	NA	NA	NA
TCGA-24-2035	TCGA-OV	Non-chromothripsis	0.338498	4866	2492	NA	not reported	NA	not reported	not reported	No	Ovary	23855	Ovary	not reported	0	Serous cystadenocarcinoma, NOS	1996	NA	not reported	Not Reported	8441-03-01	not reported	857	released	NA	NA	Not Reported	NA	NA	NA	NA	1998	Dead	white	65	1931	not reported	-23855	female	857	NA	Pharmaceutical Therapy, NOS	yes	NA	NA	NA	NA	NA
TCGA-24-2036	TCGA-OV	Non-chromothripsis	0.312443	3937	2186	NA	not reported	NA	not reported	not reported	No	Ovary	18582	Ovary	not reported	0	Serous cystadenocarcinoma, NOS	1996	NA	not reported	Not Reported	8441-03-01	not reported	1947	released	NA	NA	Not Reported	NA	NA	NA	NA	2001	Dead	white	50	1946	not reported	-18582	female	1947	NA	Pharmaceutical Therapy, NOS	yes	NA	NA	NA	NA	NA
TCGA-24-2038	TCGA-OV	Non-chromothripsis	0.158933	56	4009	NA	not reported	NA	not reported	not reported	No	Ovary	24957	Ovary	not reported	0	Serous cystadenocarcinoma, NOS	2000	NA	not reported	Not Reported	8441-03-01	not reported	1354	released	NA	NA	Not Reported	NA	NA	NA	NA	2003	Dead	white	68	1932	not reported	-24957	female	1354	NA	Pharmaceutical Therapy, NOS	yes	NA	NA	NA	NA	NA
TCGA-24-2254	TCGA-OV	Non-chromothripsis	0.499049	7537	2432	NA	not reported	NA	not reported	not reported	No	Ovary	24407	Ovary	not reported	0	Serous cystadenocarcinoma, NOS	2003	NA	not reported	Not Reported	8441-03-01	not reported	1736	released	NA	NA	Not Reported	NA	NA	NA	NA	2007	Dead	white	66	1937	not reported	-24407	female	1736	NA	Pharmaceutical Therapy, NOS	yes	NA	NA	NA	NA	NA
TCGA-24-2261	TCGA-OV	Non-chromothripsis	0.644781	1178	12970	NA	not reported	NA	not reported	not reported	No	Ovary	27897	Ovary	not reported	0	Serous cystadenocarcinoma, NOS	1992	NA	not reported	Not Reported	8441-03-01	not reported	24	released	NA	NA	Not Reported	NA	NA	NA	NA	1992	Dead	white	76	1916	not reported	-27897	female	24	NA	Pharmaceutical Therapy, NOS	no	NA	NA	NA	NA	NA
TCGA-24-2262	TCGA-OV	Non-chromothripsis	0.371683	4110	3571	NA	not reported	NA	not reported	not reported	No	Ovary	20861	Ovary	not reported	0	Serous cystadenocarcinoma, NOS	1992	NA	not reported	Not Reported	8441-03-01	not reported	11	released	NA	NA	Not Reported	NA	NA	NA	NA	1992	Dead	white	57	1935	not reported	-20861	female	11	NA	Pharmaceutical Therapy, NOS	no	NA	NA	NA	NA	NA
TCGA-24-2267	TCGA-OV	Non-chromothripsis	0.566833	697	12347	NA	not reported	NA	not reported	not reported	No	Ovary	21293	Ovary	not reported	0	Serous cystadenocarcinoma, NOS	1993	NA	not reported	Not Reported	8441-03-01	not reported	1446	released	NA	NA	Not Reported	NA	NA	NA	NA	1996	Dead	white	58	1935	not reported	-21293	female	1446	NA	Pharmaceutical Therapy, NOS	yes	NA	NA	NA	NA	NA
TCGA-24-2271	TCGA-OV	Non-chromothripsis	0.3561	5095	1953	NA	not reported	NA	not reported	not reported	No	Ovary	20399	Ovary	not reported	0	Serous cystadenocarcinoma, NOS	1999	NA	not reported	Not Reported	8441-03-01	not reported	962	released	NA	NA	Not Reported	NA	NA	NA	NA	2001	Dead	asian	55	1944	not reported	-20399	female	962	NA	Pharmaceutical Therapy, NOS	yes	NA	NA	NA	NA	NA
TCGA-24-2280	TCGA-OV	Non-chromothripsis	0.818039	491	14993	NA	not reported	NA	not reported	not reported	No	Ovary	27356	Ovary	not reported	0	Serous cystadenocarcinoma, NOS	2004	NA	not reported	Not Reported	8441-03-01	not reported	2143	released	NA	NA	Not Reported	NA	NA	NA	NA	NA	Alive	white	74	1930	not reported	-27356	female	NA	NA	Pharmaceutical Therapy, NOS	yes	NA	NA	NA	NA	NA
TCGA-24-2281	TCGA-OV	chromothripsis	0.881154	246	17688	NA	not reported	NA	not reported	not reported	No	Ovary	25019	Ovary	not reported	0	Serous cystadenocarcinoma, NOS	2006	NA	not reported	Not Reported	8441-03-01	not reported	1357	released	NA	NA	Not Reported	NA	NA	NA	NA	NA	Alive	white	68	1938	not reported	-25019	female	NA	NA	Pharmaceutical Therapy, NOS	yes	NA	NA	NA	NA	NA
TCGA-24-2288	TCGA-OV	Non-chromothripsis	0.984408	91	19160	NA	not reported	NA	not reported	not reported	No	Ovary	25831	Ovary	not reported	0	Serous cystadenocarcinoma, NOS	1999	NA	not reported	Not Reported	8441-03-01	not reported	25	released	NA	NA	Not Reported	NA	NA	NA	NA	1999	Dead	white	70	1929	not reported	-25831	female	25	NA	Pharmaceutical Therapy, NOS	yes	NA	NA	NA	NA	NA
TCGA-24-2289	TCGA-OV	Non-chromothripsis	0.539611	2374	8070	NA	not reported	NA	not reported	not reported	No	Ovary	25191	Ovary	not reported	0	Serous cystadenocarcinoma, NOS	1997	NA	not reported	Not Reported	8441-03-01	not reported	2049	released	NA	NA	Not Reported	NA	NA	NA	NA	2002	Dead	white	68	1929	not reported	-25191	female	2049	NA	Pharmaceutical Therapy, NOS	yes	NA	NA	NA	NA	NA
TCGA-24-2290	TCGA-OV	Non-chromothripsis	0.749052	145	14324	NA	not reported	NA	not reported	not reported	No	Specified parts of peritoneum	20530	Ovary	not reported	0	Serous cystadenocarcinoma, NOS	1997	NA	not reported	Not Reported	8441-03-01	not reported	1102	released	NA	NA	Not Reported	NA	NA	NA	NA	2000	Dead	white	56	1941	not reported	-20530	female	1102	NA	Pharmaceutical Therapy, NOS	yes	NA	NA	NA	NA	NA
TCGA-24-2293	TCGA-OV	Non-chromothripsis	0.594512	532	12754	NA	not reported	NA	not reported	not reported	No	Specified parts of peritoneum	17235	Ovary	not reported	0	Serous cystadenocarcinoma, NOS	1995	NA	not reported	Not Reported	8441-03-01	not reported	506	released	NA	NA	Not Reported	NA	NA	NA	NA	1996	Dead	white	47	1948	not reported	-17235	female	506	NA	Pharmaceutical Therapy, NOS	yes	NA	NA	NA	NA	NA
TCGA-24-2298	TCGA-OV	Non-chromothripsis	0.592124	2563	10535	NA	not reported	NA	not reported	not reported	No	Ovary	20453	Ovary	not reported	0	Serous cystadenocarcinoma, NOS	1993	NA	not reported	Not Reported	8441-03-01	not reported	1620	released	NA	NA	Not Reported	NA	NA	NA	NA	1997	Dead	white	55	1938	not reported	-20453	female	1620	NA	Pharmaceutical Therapy, NOS	yes	NA	NA	NA	NA	NA
TCGA-25-1312	TCGA-OV	chromothripsis	0.642392	923	13132	NA	not reported	NA	not reported	not reported	No	Ovary	25537	Ovary	not reported	0	Serous cystadenocarcinoma, NOS	2001	NA	not reported	Not Reported	8441-03-01	not reported	31	released	NA	NA	Not Reported	NA	NA	NA	NA	2001	Dead	white	69	1932	not hispanic or latino	-25537	female	31	NA	Pharmaceutical Therapy, NOS	not reported	NA	NA	NA	NA	NA
TCGA-25-1313	TCGA-OV	Non-chromothripsis	0.645307	536	12085	NA	not reported	NA	not reported	not reported	No	Ovary	22982	Ovary	not reported	0	Serous cystadenocarcinoma, NOS	2000	NA	not reported	Not Reported	8441-03-01	not reported	820	released	NA	NA	Not Reported	NA	NA	NA	NA	2002	Dead	white	62	1938	not hispanic or latino	-22982	female	820	NA	Pharmaceutical Therapy, NOS	yes	NA	NA	NA	NA	NA
TCGA-25-1315	TCGA-OV	Non-chromothripsis	0.420301	5587	3284	NA	not reported	NA	not reported	not reported	No	Ovary	18263	Ovary	not reported	0	Serous cystadenocarcinoma, NOS	2000	NA	not reported	Not Reported	8441-03-01	not reported	1553	released	NA	NA	Not Reported	NA	NA	NA	NA	2004	Dead	white	50	1950	not hispanic or latino	-18263	female	1583	NA	Pharmaceutical Therapy, NOS	yes	NA	NA	NA	NA	NA
TCGA-25-1316	TCGA-OV	Non-chromothripsis	0.532035	49	11817	NA	not reported	NA	not reported	not reported	No	Ovary	20331	Ovary	not reported	0	Serous cystadenocarcinoma, NOS	2000	NA	not reported	Not Reported	8441-03-01	not reported	1126	released	NA	NA	Not Reported	NA	NA	NA	NA	2003	Dead	white	55	1945	not hispanic or latino	-20331	female	1279	NA	Pharmaceutical Therapy, NOS	yes	NA	NA	NA	NA	NA
TCGA-25-1317	TCGA-OV	Non-chromothripsis	0.653984	949	12486	NA	not reported	NA	not reported	not reported	No	Ovary	24199	Ovary	not reported	0	Serous cystadenocarcinoma, NOS	2000	NA	not reported	Not Reported	8441-03-01	not reported	NA	released	NA	NA	Not Reported	NA	NA	NA	NA	2000	Dead	white	66	1934	not hispanic or latino	-24199	female	61	NA	Pharmaceutical Therapy, NOS	yes	NA	NA	NA	NA	NA
TCGA-25-1318	TCGA-OV	chromothripsis	0.577799	5362	5093	NA	not reported	NA	not reported	not reported	No	Ovary	19755	Ovary	not reported	0	Serous cystadenocarcinoma, NOS	2000	NA	not reported	Not Reported	8441-03-01	not reported	1064	released	NA	NA	Not Reported	NA	NA	NA	NA	2002	Dead	white	54	1946	not hispanic or latino	-19755	female	1064	NA	Pharmaceutical Therapy, NOS	yes	NA	NA	NA	NA	NA
TCGA-25-1319	TCGA-OV	Non-chromothripsis	0.784699	296	15804	NA	not reported	NA	not reported	not reported	No	Ovary	26786	Ovary	not reported	0	Serous cystadenocarcinoma, NOS	2000	NA	not reported	Not Reported	8441-03-01	not reported	1977	released	NA	NA	Not Reported	NA	NA	NA	NA	2005	Dead	white	73	1927	not hispanic or latino	-26786	female	1977	NA	Pharmaceutical Therapy, NOS	yes	NA	NA	NA	NA	NA
TCGA-25-1321	TCGA-OV	chromothripsis	0.51785	2207	8731	NA	not reported	NA	not reported	not reported	No	Ovary	23987	Ovary	not reported	0	Serous cystadenocarcinoma, NOS	2001	NA	not reported	Not Reported	8441-03-01	not reported	1033	released	NA	NA	Not Reported	NA	NA	NA	NA	2003	Dead	white	65	1936	not hispanic or latino	-23987	female	1033	NA	Pharmaceutical Therapy, NOS	yes	NA	NA	NA	NA	NA
TCGA-25-1322	TCGA-OV	Non-chromothripsis	0.490241	5985	2947	NA	not reported	NA	not reported	not reported	No	Ovary	22646	Ovary	not reported	0	Serous cystadenocarcinoma, NOS	2001	NA	not reported	Not Reported	8441-03-01	not reported	91	released	NA	NA	Not Reported	NA	NA	NA	NA	2001	Dead	white	62	1939	not hispanic or latino	-22646	female	91	NA	Pharmaceutical Therapy, NOS	yes	NA	NA	NA	NA	NA
TCGA-25-1329	TCGA-OV	Non-chromothripsis	0.763926	327	14471	NA	not reported	NA	not reported	not reported	No	Ovary	28093	Ovary	not reported	0	Serous cystadenocarcinoma, NOS	2002	NA	not reported	Not Reported	8441-03-01	not reported	90	released	NA	NA	Not Reported	NA	NA	NA	NA	2003	Dead	white	76	1926	not hispanic or latino	-28093	female	457	NA	Pharmaceutical Therapy, NOS	yes	NA	NA	NA	NA	NA
TCGA-25-1623	TCGA-OV	chromothripsis	0.874994	56	17130	NA	not reported	NA	not reported	not reported	No	Ovary	26060	Ovary	not reported	0	Serous cystadenocarcinoma, NOS	2006	NA	not reported	Not Reported	8441-03-01	not reported	565	released	NA	NA	Not Reported	NA	NA	NA	NA	2007	Dead	white	71	1935	not hispanic or latino	-26060	female	565	NA	Pharmaceutical Therapy, NOS	yes	NA	NA	NA	NA	NA
TCGA-25-1626	TCGA-OV	Non-chromothripsis	0.531704	1731	9868	NA	not reported	NA	not reported	not reported	No	Ovary	23932	Ovary	not reported	0	Serous cystadenocarcinoma, NOS	2006	NA	not reported	Not Reported	8441-03-01	not reported	481	released	NA	NA	Not Reported	NA	NA	NA	NA	2007	Dead	white	65	1941	not hispanic or latino	-23932	female	518	NA	Pharmaceutical Therapy, NOS	yes	NA	NA	NA	NA	NA
TCGA-25-1627	TCGA-OV	chromothripsis	0.528635	3584	6234	NA	not reported	NA	not reported	not reported	No	Ovary	26784	Ovary	not reported	0	Serous cystadenocarcinoma, NOS	2003	NA	not reported	Not Reported	8441-03-01	not reported	11	released	NA	NA	Not Reported	NA	NA	NA	NA	2004	Dead	white	73	1930	not hispanic or latino	-26784	female	394	NA	Pharmaceutical Therapy, NOS	yes	NA	NA	NA	NA	NA
TCGA-25-1628	TCGA-OV	Non-chromothripsis	0.406285	1793	6291	NA	not reported	NA	not reported	not reported	No	Ovary	24488	Ovary	not reported	0	Serous cystadenocarcinoma, NOS	2002	NA	not reported	Not Reported	8441-03-01	not reported	627	released	NA	NA	Not Reported	NA	NA	NA	NA	2003	Dead	white	67	1935	not hispanic or latino	-24488	female	627	NA	Pharmaceutical Therapy, NOS	yes	NA	NA	NA	NA	NA
TCGA-25-1630	TCGA-OV	Non-chromothripsis	0.786389	315	16072	NA	not reported	NA	not reported	not reported	No	Ovary	27006	Ovary	not reported	0	Serous cystadenocarcinoma, NOS	2002	NA	not reported	Not Reported	8441-03-01	not reported	239	released	NA	NA	Not Reported	NA	NA	NA	NA	2005	Dead	white	73	1929	not hispanic or latino	-27006	female	1162	NA	Pharmaceutical Therapy, NOS	yes	NA	NA	NA	NA	NA
TCGA-25-1631	TCGA-OV	Non-chromothripsis	0.809678	51	16332	NA	not reported	NA	not reported	not reported	No	Ovary	26687	Ovary	not reported	0	Serous cystadenocarcinoma, NOS	2002	NA	not reported	Not Reported	8441-03-01	not reported	9	released	NA	NA	Not Reported	NA	NA	NA	NA	2002	Dead	white	73	1929	not hispanic or latino	-26687	female	9	NA	Pharmaceutical Therapy, NOS	no	NA	NA	NA	NA	NA
TCGA-25-1632	TCGA-OV	chromothripsis	0.800722	283	15878	NA	not reported	NA	not reported	not reported	No	Ovary	24993	Ovary	not reported	0	Serous cystadenocarcinoma, NOS	2002	NA	not reported	Not Reported	8441-03-01	not reported	1732	released	NA	NA	Not Reported	NA	NA	NA	NA	2006	Dead	white	68	1934	not hispanic or latino	-24993	female	1799	NA	Pharmaceutical Therapy, NOS	yes	NA	NA	NA	NA	NA
TCGA-25-1633	TCGA-OV	Non-chromothripsis	0.578595	1592	9920	NA	not reported	NA	not reported	not reported	No	Ovary	23407	Ovary	not reported	0	Serous cystadenocarcinoma, NOS	2002	NA	not reported	Not Reported	8441-03-01	not reported	1843	released	NA	NA	Not Reported	NA	NA	NA	NA	2007	Dead	white	64	1938	not hispanic or latino	-23407	female	1891	NA	Pharmaceutical Therapy, NOS	yes	NA	NA	NA	NA	NA
TCGA-25-1634	TCGA-OV	chromothripsis	0.879734	920	17089	NA	not reported	NA	not reported	not reported	No	Ovary	27749	Ovary	not reported	0	Serous cystadenocarcinoma, NOS	2002	NA	not reported	Not Reported	8441-03-01	not reported	1081	released	NA	NA	Not Reported	NA	NA	NA	NA	2004	Dead	white	75	1927	not hispanic or latino	-27749	female	1091	NA	Pharmaceutical Therapy, NOS	yes	NA	NA	NA	NA	NA
TCGA-25-1635	TCGA-OV	Non-chromothripsis	0.49415	804	10182	NA	not reported	NA	not reported	not reported	No	Ovary	26200	Ovary	not reported	0	Serous cystadenocarcinoma, NOS	2002	NA	not reported	Not Reported	8441-03-01	not reported	1558	released	NA	NA	Not Reported	NA	NA	NA	NA	2006	Dead	white	71	1931	not hispanic or latino	-26200	female	1583	NA	Pharmaceutical Therapy, NOS	yes	NA	NA	NA	NA	NA
TCGA-25-1870	TCGA-OV	chromothripsis	0.995788	68	19661	NA	not reported	NA	not reported	not reported	No	Ovary	21550	Ovary	not reported	0	Serous cystadenocarcinoma, NOS	1994	NA	not reported	Not Reported	8441-03-01	not reported	455	released	NA	NA	Not Reported	NA	NA	NA	NA	1995	Dead	white	59	1935	not hispanic or latino	-21550	female	455	NA	Pharmaceutical Therapy, NOS	yes	NA	NA	NA	NA	NA
TCGA-25-1877	TCGA-OV	chromothripsis	0.501767	1369	8871	NA	not reported	NA	not reported	not reported	No	Ovary	29615	Ovary	not reported	0	Serous cystadenocarcinoma, NOS	1993	NA	not reported	Not Reported	8441-03-01	not reported	549	released	NA	NA	Not Reported	NA	NA	NA	NA	1995	Dead	white	81	1912	not hispanic or latino	-29615	female	730	NA	Pharmaceutical Therapy, NOS	yes	NA	NA	NA	NA	NA
TCGA-25-2042	TCGA-OV	Non-chromothripsis	0.446876	6082	2370	NA	not reported	NA	not reported	not reported	No	Ovary	22127	Ovary	not reported	0	Serous cystadenocarcinoma, NOS	2006	NA	not reported	Not Reported	8441-03-01	not reported	396	released	NA	NA	Not Reported	NA	NA	NA	NA	2007	Dead	american indian or alaska native	60	1946	not hispanic or latino	-22127	female	396	NA	Pharmaceutical Therapy, NOS	yes	NA	NA	NA	NA	NA
TCGA-25-2391	TCGA-OV	Non-chromothripsis	0.348962	5651	1891	NA	not reported	NA	not reported	not reported	No	Ovary	20939	Ovary	not reported	0	Serous cystadenocarcinoma, NOS	2003	NA	not reported	Not Reported	8441-03-01	not reported	1492	released	NA	NA	Not Reported	NA	NA	NA	NA	2007	Dead	white	57	1946	not hispanic or latino	-20939	female	1492	NA	Pharmaceutical Therapy, NOS	yes	NA	NA	NA	NA	NA
TCGA-25-2392	TCGA-OV	chromothripsis	0.890247	303	17860	NA	not reported	NA	not reported	not reported	No	Ovary	27667	Ovary	not reported	0	Serous cystadenocarcinoma, NOS	2003	NA	not reported	Not Reported	8441-03-01	not reported	31	released	NA	NA	Not Reported	NA	NA	NA	NA	2003	Dead	white	75	1928	not hispanic or latino	-27667	female	31	NA	Pharmaceutical Therapy, NOS	no	NA	NA	NA	NA	NA
TCGA-25-2393	TCGA-OV	Non-chromothripsis	0.607199	794	12356	NA	not reported	NA	not reported	not reported	No	Ovary	29585	Ovary	not reported	0	Serous cystadenocarcinoma, NOS	2003	NA	not reported	Not Reported	8441-03-01	not reported	1157	released	NA	NA	Not Reported	NA	NA	NA	NA	2006	Dead	white	81	1922	not hispanic or latino	-29585	female	1157	NA	Pharmaceutical Therapy, NOS	yes	NA	NA	NA	NA	NA
TCGA-25-2396	TCGA-OV	Non-chromothripsis	0.731188	263	14799	NA	not reported	NA	not reported	not reported	No	Ovary	26145	Ovary	not reported	0	Serous cystadenocarcinoma, NOS	2004	NA	not reported	Not Reported	8441-03-01	not reported	92	released	NA	NA	Not Reported	NA	NA	NA	NA	2004	Dead	white	71	1933	not hispanic or latino	-26145	female	92	NA	Pharmaceutical Therapy, NOS	not reported	NA	NA	NA	NA	NA
TCGA-25-2398	TCGA-OV	Non-chromothripsis	0.908712	292	17494	NA	not reported	NA	not reported	not reported	No	Ovary	26267	Ovary	not reported	0	Serous cystadenocarcinoma, NOS	2004	NA	not reported	Not Reported	8441-03-01	not reported	1369	released	NA	NA	Not Reported	NA	NA	NA	NA	2007	Dead	white	71	1933	not hispanic or latino	-26267	female	1369	NA	Pharmaceutical Therapy, NOS	yes	NA	NA	NA	NA	NA
TCGA-25-2399	TCGA-OV	Non-chromothripsis	0.770111	101	15198	NA	not reported	NA	not reported	not reported	No	Ovary	29373	Ovary	not reported	0	Serous cystadenocarcinoma, NOS	2004	NA	not reported	Not Reported	8441-03-01	not reported	608	released	NA	NA	Not Reported	NA	NA	NA	NA	2005	Dead	white	80	1924	not hispanic or latino	-29373	female	608	NA	Pharmaceutical Therapy, NOS	yes	NA	NA	NA	NA	NA
TCGA-25-2400	TCGA-OV	chromothripsis	0.797205	140	16263	NA	not reported	NA	not reported	not reported	No	Ovary	27789	Ovary	not reported	0	Serous cystadenocarcinoma, NOS	2004	NA	not reported	Not Reported	8441-03-01	not reported	1278	released	NA	NA	Not Reported	NA	NA	NA	NA	2007	Dead	white	76	1928	not hispanic or latino	-27789	female	1278	NA	Pharmaceutical Therapy, NOS	yes	NA	NA	NA	NA	NA
TCGA-25-2401	TCGA-OV	Non-chromothripsis	0.492381	5674	3687	NA	not reported	NA	not reported	not reported	No	Ovary	23711	Ovary	not reported	0	Serous cystadenocarcinoma, NOS	2004	NA	not reported	Not Reported	8441-03-01	not reported	90	released	NA	NA	Not Reported	NA	NA	NA	NA	2004	Dead	white	64	1940	not hispanic or latino	-23711	female	90	NA	Pharmaceutical Therapy, NOS	not reported	NA	NA	NA	NA	NA
TCGA-25-2404	TCGA-OV	Non-chromothripsis	0.652994	324	14475	NA	not reported	NA	not reported	not reported	No	Ovary	14184	Ovary	not reported	0	Serous cystadenocarcinoma, NOS	2005	NA	not reported	Not Reported	8441-03-01	not reported	883	released	NA	NA	Not Reported	NA	NA	NA	NA	2007	Dead	american indian or alaska native	38	1967	not hispanic or latino	-14184	female	883	NA	Pharmaceutical Therapy, NOS	yes	NA	NA	NA	NA	NA
TCGA-25-2409	TCGA-OV	Non-chromothripsis	0.797089	73	16185	NA	not reported	NA	not reported	not reported	No	Ovary	26267	Ovary	not reported	0	Serous cystadenocarcinoma, NOS	2005	NA	not reported	Not Reported	8441-03-01	not reported	821	released	NA	NA	Not Reported	NA	NA	NA	NA	2007	Dead	white	71	1934	not hispanic or latino	-26267	female	821	NA	Pharmaceutical Therapy, NOS	yes	NA	NA	NA	NA	NA
TCGA-26-1442	TCGA-GBM	Non-chromothripsis	0.973897	835	18417	NA	not reported	NA	not reported	not reported	No	Brain, NOS	15950	Brain, NOS	not reported	0	Glioblastoma	2008	NA	not reported	Not Reported	9440-03-01	not reported	953	released	NA	NA	Not Reported	NA	NA	NA	NA	NA	Alive	white	43	1965	not hispanic or latino	-15950	male	NA	NA	Pharmaceutical Therapy, NOS	yes	NA	NA	NA	NA	NA
TCGA-26-5133	TCGA-GBM	chromothripsis	0.274357	5067	284	NA	not reported	NA	not reported	not reported	No	Brain, NOS	21560	Brain, NOS	not reported	0	Glioblastoma	2009	NA	not reported	Not Reported	9440-03-01	not reported	452	released	NA	NA	Not Reported	NA	NA	NA	NA	NA	Alive	white	59	1950	not hispanic or latino	-21560	male	NA	NA	Pharmaceutical Therapy, NOS	yes	NA	NA	NA	NA	NA
TCGA-26-5134	TCGA-GBM	Non-chromothripsis	0.0974421	2236	54	NA	not reported	NA	not reported	not reported	No	Brain, NOS	27111	Brain, NOS	not reported	0	Glioblastoma	2009	NA	not reported	Not Reported	9440-03-01	not reported	167	released	NA	NA	Not Reported	NA	NA	NA	NA	NA	Alive	white	74	1935	not hispanic or latino	-27111	male	NA	NA	Pharmaceutical Therapy, NOS	no	NA	NA	NA	NA	NA
TCGA-26-5135	TCGA-GBM	chromothripsis	0.0996057	884	981	NA	not reported	NA	not reported	not reported	No	Brain, NOS	26490	Brain, NOS	not reported	0	Glioblastoma	2009	NA	not reported	Not Reported	9440-03-01	not reported	NA	released	NA	NA	Not Reported	NA	NA	NA	NA	2009	Dead	white	72	1937	not hispanic or latino	-26490	female	270	NA	Pharmaceutical Therapy, NOS	not reported	NA	NA	NA	NA	NA
TCGA-26-5139	TCGA-GBM	Non-chromothripsis	0.141083	1054	1984	NA	not reported	NA	not reported	not reported	No	Brain, NOS	23782	Brain, NOS	not reported	0	Glioblastoma	2010	NA	not reported	Not Reported	9440-03-01	not reported	48	released	NA	NA	Not Reported	NA	NA	NA	NA	NA	Alive	white	65	1945	not hispanic or latino	-23782	female	NA	NA	Pharmaceutical Therapy, NOS	no	NA	NA	NA	NA	NA
TCGA-27-1830	TCGA-GBM	chromothripsis	0.274139	4126	1054	NA	not reported	NA	not reported	not reported	No	Brain, NOS	21131	Brain, NOS	not reported	0	Glioblastoma	2007	NA	not reported	Not Reported	9440-03-01	not reported	146	released	NA	NA	Not Reported	NA	NA	NA	NA	2007	Dead	white	57	1950	not hispanic or latino	-21131	male	154	NA	Pharmaceutical Therapy, NOS	yes	NA	NA	NA	NA	NA
TCGA-27-1831	TCGA-GBM	chromothripsis	0.0936657	1475	1061	NA	not reported	NA	not reported	not reported	No	Brain, NOS	24447	Brain, NOS	not reported	0	Glioblastoma	2006	NA	not reported	Not Reported	9440-03-01	not reported	505	released	NA	NA	Not Reported	NA	NA	NA	NA	2007	Dead	white	66	1940	not hispanic or latino	-24447	male	505	NA	Pharmaceutical Therapy, NOS	yes	NA	NA	NA	NA	NA
TCGA-27-1832	TCGA-GBM	chromothripsis	0.240111	3114	816	NA	not reported	NA	not reported	not reported	No	Brain, NOS	21678	Brain, NOS	not reported	0	Glioblastoma	2007	NA	not reported	Not Reported	9440-03-01	not reported	0	released	NA	NA	Not Reported	NA	NA	NA	NA	2007	Dead	white	59	1948	not hispanic or latino	-21678	female	300	NA	Pharmaceutical Therapy, NOS	yes	NA	NA	NA	NA	NA
TCGA-27-1834	TCGA-GBM	Non-chromothripsis	0.819216	933	16705	NA	not reported	NA	not reported	not reported	No	Brain, NOS	20568	Brain, NOS	not reported	0	Glioblastoma	2006	NA	not reported	Not Reported	9440-03-01	not reported	1008	released	NA	NA	Not Reported	NA	NA	NA	NA	2009	Dead	white	56	1950	not hispanic or latino	-20568	male	1233	NA	Pharmaceutical Therapy, NOS	yes	NA	NA	NA	NA	NA
TCGA-27-1835	TCGA-GBM	chromothripsis	0.275885	2446	2459	NA	not reported	NA	not reported	not reported	No	Brain, NOS	19444	Brain, NOS	not reported	0	Glioblastoma	2007	NA	not reported	Not Reported	9440-03-01	not reported	648	released	NA	NA	Not Reported	NA	NA	NA	NA	2008	Dead	white	53	1954	not hispanic or latino	-19444	female	648	NA	Pharmaceutical Therapy, NOS	yes	NA	NA	NA	NA	NA
TCGA-27-1837	TCGA-GBM	chromothripsis	0.0924316	1890	673	NA	not reported	NA	not reported	not reported	No	Brain, NOS	13368	Brain, NOS	not reported	0	Glioblastoma	2007	NA	not reported	Not Reported	9440-03-01	not reported	427	released	NA	NA	Not Reported	NA	NA	NA	NA	2008	Dead	white	36	1971	not hispanic or latino	-13368	male	427	NA	Pharmaceutical Therapy, NOS	yes	NA	NA	NA	NA	NA
TCGA-27-2519	TCGA-GBM	Non-chromothripsis	0.451182	4619	4498	NA	not reported	NA	not reported	not reported	No	Brain, NOS	17715	Brain, NOS	not reported	0	Glioblastoma	2009	NA	not reported	Not Reported	9440-03-01	not reported	316	released	NA	NA	Not Reported	NA	NA	NA	NA	NA	Dead	white	48	1961	not hispanic or latino	-17715	male	550	NA	Pharmaceutical Therapy, NOS	yes	NA	NA	NA	NA	NA
TCGA-27-2521	TCGA-GBM	chromothripsis	0.921456	892	17850	NA	not reported	NA	not reported	not reported	No	Brain, NOS	12685	Brain, NOS	not reported	0	Glioblastoma	2009	NA	not reported	Not Reported	9440-03-01	not reported	316	released	NA	NA	Not Reported	NA	NA	NA	NA	NA	Dead	white	34	1975	not hispanic or latino	-12685	male	510	NA	Pharmaceutical Therapy, NOS	yes	NA	NA	NA	NA	NA
TCGA-27-2523	TCGA-GBM	chromothripsis	0.176353	1963	2075	NA	not reported	NA	not reported	not reported	No	Brain, NOS	23034	Brain, NOS	not reported	0	Glioblastoma	2005	NA	not reported	Not Reported	9440-03-01	not reported	489	released	NA	NA	Not Reported	NA	NA	NA	NA	2006	Dead	white	63	1942	not hispanic or latino	-23034	male	489	NA	Pharmaceutical Therapy, NOS	yes	NA	NA	NA	NA	NA
TCGA-27-2524	TCGA-GBM	Non-chromothripsis	0.330167	4657	2314	NA	not reported	NA	not reported	not reported	No	Brain, NOS	20555	Brain, NOS	not reported	0	Glioblastoma	2008	NA	not reported	Not Reported	9440-03-01	not reported	231	released	NA	NA	Not Reported	NA	NA	NA	NA	2008	Dead	white	56	1952	not hispanic or latino	-20555	male	231	NA	Pharmaceutical Therapy, NOS	yes	NA	NA	NA	NA	NA
TCGA-27-2526	TCGA-GBM	chromothripsis	0.227467	1203	2276	NA	not reported	NA	not reported	not reported	No	Brain, NOS	28977	Brain, NOS	not reported	0	Glioblastoma	2007	NA	not reported	Not Reported	9440-03-01	not reported	87	released	NA	NA	Not Reported	NA	NA	NA	NA	2007	Dead	white	79	1928	not hispanic or latino	-28977	female	87	NA	Pharmaceutical Therapy, NOS	yes	NA	NA	NA	NA	NA
TCGA-27-2528	TCGA-GBM	chromothripsis	0.153008	1861	1865	NA	not reported	NA	not reported	not reported	No	Brain, NOS	22867	Brain, NOS	not reported	0	Glioblastoma	2008	NA	not reported	Not Reported	9440-03-01	not reported	480	released	NA	NA	Not Reported	NA	NA	NA	NA	2009	Dead	white	62	1946	not hispanic or latino	-22867	male	480	NA	Pharmaceutical Therapy, NOS	yes	NA	NA	NA	NA	NA
TCGA-28-1753	TCGA-GBM	Non-chromothripsis	0.135223	1859	1807	NA	not reported	NA	not reported	not reported	No	Brain, NOS	19366	Brain, NOS	not reported	0	Glioblastoma	2009	NA	not reported	Not Reported	9440-03-01	not reported	37	released	NA	NA	Not Reported	NA	NA	NA	NA	NA	Alive	white	53	1956	hispanic or latino	-19366	male	NA	NA	Pharmaceutical Therapy, NOS	no	NA	NA	NA	NA	NA
TCGA-28-2509	TCGA-GBM	Non-chromothripsis	0.5751	63	11970	NA	not reported	NA	not reported	not reported	No	Brain, NOS	28240	Brain, NOS	not reported	0	Glioblastoma	2009	NA	not reported	Not Reported	9440-03-01	not reported	145	released	NA	NA	Not Reported	NA	NA	NA	NA	NA	Alive	white	77	1932	not hispanic or latino	-28240	female	NA	NA	Pharmaceutical Therapy, NOS	yes	NA	NA	NA	NA	NA
TCGA-28-2513	TCGA-GBM	Non-chromothripsis	0.915514	74	18653	NA	not reported	NA	not reported	not reported	No	Brain, NOS	25421	Brain, NOS	not reported	0	Glioblastoma	2009	NA	not reported	Not Reported	9440-03-01	not reported	222	released	NA	NA	Not Reported	NA	NA	NA	NA	NA	Alive	white	69	1940	not hispanic or latino	-25421	female	NA	NA	Pharmaceutical Therapy, NOS	yes	NA	NA	NA	NA	NA
TCGA-28-2514	TCGA-GBM	chromothripsis	0.171187	3300	1004	NA	not reported	NA	not reported	not reported	No	Brain, NOS	16737	Brain, NOS	not reported	0	Glioblastoma	2009	NA	not reported	Not Reported	9440-03-01	not reported	160	released	NA	NA	Not Reported	NA	NA	NA	NA	NA	Alive	asian	45	1964	not hispanic or latino	-16737	male	NA	NA	Pharmaceutical Therapy, NOS	yes	NA	NA	NA	NA	NA
TCGA-28-5204	TCGA-GBM	chromothripsis	0.236157	3798	979	NA	not reported	NA	not reported	not reported	No	Brain, NOS	26490	Brain, NOS	not reported	0	Glioblastoma	2009	NA	not reported	Not Reported	9440-03-01	not reported	NA	released	NA	NA	Not Reported	NA	NA	NA	NA	2010	Dead	white	72	1937	not reported	-26490	male	454	NA	Pharmaceutical Therapy, NOS	yes	NA	NA	NA	NA	NA
TCGA-28-5207	TCGA-GBM	Non-chromothripsis	0.264802	2958	3125	NA	not reported	NA	not reported	not reported	No	Brain, NOS	25975	Brain, NOS	not reported	0	Glioblastoma	2010	NA	not reported	Not Reported	9440-03-01	not reported	275	released	NA	NA	Not Reported	NA	NA	NA	NA	2010	Dead	white	71	1939	not reported	-25975	male	343	NA	Pharmaceutical Therapy, NOS	yes	NA	NA	NA	NA	NA
TCGA-28-5208	TCGA-GBM	Non-chromothripsis	0.173136	2381	1757	NA	not reported	NA	not reported	not reported	No	Brain, NOS	19053	Brain, NOS	not reported	0	Glioblastoma	2010	NA	not reported	Not Reported	9440-03-01	not reported	474	released	NA	NA	Not Reported	NA	NA	NA	NA	NA	Dead	white	52	1958	not reported	-19053	male	544	NA	Pharmaceutical Therapy, NOS	yes	NA	NA	NA	NA	NA
TCGA-28-5209	TCGA-GBM	chromothripsis	0.185763	1856	2466	NA	not reported	NA	not reported	not reported	No	Brain, NOS	24362	Brain, NOS	not reported	0	Glioblastoma	2010	NA	not reported	Not Reported	9440-03-01	not reported	442	released	NA	NA	Not Reported	NA	NA	NA	NA	NA	Alive	white	66	1944	not reported	-24362	female	NA	NA	Pharmaceutical Therapy, NOS	yes	NA	NA	NA	NA	NA
TCGA-28-5213	TCGA-GBM	chromothripsis	0.286595	3885	1043	NA	not reported	NA	not reported	not reported	No	Brain, NOS	26491	Brain, NOS	not reported	0	Glioblastoma	2010	NA	not reported	Not Reported	9440-03-01	not reported	951	released	NA	NA	Not Reported	NA	NA	NA	NA	NA	Not Reported	white	72	1938	not reported	-26491	male	NA	NA	Pharmaceutical Therapy, NOS	yes	NA	NA	NA	NA	NA
TCGA-28-5215	TCGA-GBM	Non-chromothripsis	0.267961	3520	431	NA	not reported	NA	not reported	not reported	No	Brain, NOS	22686	Brain, NOS	not reported	0	Glioblastoma	2010	NA	not reported	Not Reported	9440-03-01	not reported	237	released	NA	NA	Not Reported	NA	NA	NA	NA	2010	Dead	white	62	1948	not reported	-22686	female	335	NA	Pharmaceutical Therapy, NOS	yes	NA	NA	NA	NA	NA
TCGA-28-5216	TCGA-GBM	chromothripsis	0.812984	1469	15117	NA	not reported	NA	not reported	not reported	No	Brain, NOS	19239	Brain, NOS	not reported	0	Glioblastoma	2010	NA	not reported	Not Reported	9440-03-01	not reported	415	released	NA	NA	Not Reported	NA	NA	NA	NA	NA	Alive	white	52	1958	not reported	-19239	male	NA	NA	Pharmaceutical Therapy, NOS	yes	NA	NA	NA	NA	NA
TCGA-28-5218	TCGA-GBM	Non-chromothripsis	0.476523	845	9382	NA	not reported	NA	not reported	not reported	No	Brain, NOS	23096	Brain, NOS	not reported	0	Glioblastoma	2010	NA	not reported	Not Reported	9440-03-01	not reported	128	released	NA	NA	Not Reported	NA	NA	NA	NA	2010	Dead	white	63	1947	not reported	-23096	male	157	NA	Pharmaceutical Therapy, NOS	yes	NA	NA	NA	NA	NA
TCGA-28-5220	TCGA-GBM	chromothripsis	0.246449	4478	987	NA	not reported	NA	not reported	not reported	No	Brain, NOS	24622	Brain, NOS	not reported	0	Glioblastoma	2010	NA	not reported	Not Reported	9440-03-01	not reported	319	released	NA	NA	Not Reported	NA	NA	NA	NA	NA	Dead	white	67	1943	not reported	-24622	male	388	NA	Pharmaceutical Therapy, NOS	yes	NA	NA	NA	NA	NA
TCGA-29-1688	TCGA-OV	Non-chromothripsis	0.776031	120	15145	NA	not reported	NA	not reported	not reported	No	Ovary	14574	Ovary	not reported	0	Serous cystadenocarcinoma, NOS	1992	NA	not reported	Not Reported	8441-03-01	not reported	2400	released	NA	NA	Not Reported	NA	NA	NA	NA	1998	Dead	white	39	1953	not reported	-14574	female	2400	NA	Pharmaceutical Therapy, NOS	yes	NA	NA	NA	NA	NA
TCGA-29-1690	TCGA-OV	Non-chromothripsis	0.172415	1429	4282	NA	not reported	NA	not reported	not reported	No	Ovary	24319	Ovary	not reported	0	Serous cystadenocarcinoma, NOS	1993	NA	not reported	Not Reported	8441-03-01	not reported	1360	released	NA	NA	Not Reported	NA	NA	NA	NA	1996	Dead	white	66	1927	not reported	-24319	female	1448	NA	Pharmaceutical Therapy, NOS	yes	NA	NA	NA	NA	NA
TCGA-29-1691	TCGA-OV	Non-chromothripsis	0.701329	678	13505	NA	not reported	NA	not reported	not reported	No	Ovary	18664	Ovary	not reported	0	Serous cystadenocarcinoma, NOS	1995	NA	not reported	Not Reported	8441-03-01	not reported	1435	released	NA	NA	Not Reported	NA	NA	NA	NA	1999	Dead	white	51	1944	not reported	-18664	female	1470	NA	Pharmaceutical Therapy, NOS	yes	NA	NA	NA	NA	NA
TCGA-29-1693	TCGA-OV	Non-chromothripsis	0.718461	68	14658	NA	not reported	NA	not reported	not reported	No	Ovary	26300	Ovary	not reported	0	Serous cystadenocarcinoma, NOS	2001	NA	not reported	Not Reported	8441-03-01	not reported	3096	released	NA	NA	Not Reported	NA	NA	NA	NA	NA	Alive	white	72	1929	not reported	-26300	female	NA	NA	Pharmaceutical Therapy, NOS	yes	NA	NA	NA	NA	NA
TCGA-29-1694	TCGA-OV	Non-chromothripsis	0.689338	70	13387	NA	not reported	NA	not reported	not reported	No	Ovary	16523	Ovary	not reported	0	Serous cystadenocarcinoma, NOS	2002	NA	not reported	Not Reported	8441-03-01	not reported	NA	released	NA	NA	Not Reported	NA	NA	NA	NA	2005	Dead	white	45	1957	not reported	-16523	female	1187	NA	Pharmaceutical Therapy, NOS	yes	NA	NA	NA	NA	NA
TCGA-29-1695	TCGA-OV	chromothripsis	0.657879	1394	13115	NA	not reported	NA	not reported	not reported	No	Ovary	22895	Ovary	not reported	0	Serous cystadenocarcinoma, NOS	2003	NA	not reported	Not Reported	8441-03-01	not reported	24	released	NA	NA	Not Reported	NA	NA	NA	NA	2006	Dead	white	62	1941	not reported	-22895	female	1229	NA	Pharmaceutical Therapy, NOS	not reported	NA	NA	NA	NA	NA
TCGA-29-1696	TCGA-OV	Non-chromothripsis	0.354593	4447	2638	NA	not reported	NA	not reported	not reported	No	Ovary	15818	Ovary	not reported	0	Serous cystadenocarcinoma, NOS	2003	NA	not reported	Not Reported	8441-03-01	not reported	1025	released	NA	NA	Not Reported	NA	NA	NA	NA	2005	Dead	white	43	1960	not reported	-15818	female	1032	NA	Pharmaceutical Therapy, NOS	yes	NA	NA	NA	NA	NA
TCGA-29-1697	TCGA-OV	Non-chromothripsis	0.422282	7516	608	NA	not reported	NA	not reported	not reported	No	Ovary	22933	Ovary	not reported	0	Serous cystadenocarcinoma, NOS	2003	NA	not reported	Not Reported	8441-03-01	not reported	949	released	NA	NA	Not Reported	NA	NA	NA	NA	2005	Dead	white	62	1941	not reported	-22933	female	949	NA	Pharmaceutical Therapy, NOS	yes	NA	NA	NA	NA	NA
TCGA-29-1701	TCGA-OV	Non-chromothripsis	0.740524	119	14901	NA	not reported	NA	not reported	not reported	No	Ovary	20737	Ovary	not reported	0	Serous cystadenocarcinoma, NOS	2004	NA	not reported	Not Reported	8441-03-01	not reported	514	released	NA	NA	Not Reported	NA	NA	NA	NA	2005	Dead	white	56	1948	not reported	-20737	female	515	NA	Pharmaceutical Therapy, NOS	yes	NA	NA	NA	NA	NA
TCGA-29-1703	TCGA-OV	Non-chromothripsis	0.58309	1235	10668	NA	not reported	NA	not reported	not reported	No	Ovary	20622	Ovary	not reported	0	Serous cystadenocarcinoma, NOS	2005	NA	not reported	Not Reported	8441-03-01	not reported	1815	released	NA	NA	Not Reported	NA	NA	NA	NA	2009	Dead	black or african american	56	1949	not reported	-20622	female	1815	NA	Pharmaceutical Therapy, NOS	yes	NA	NA	NA	NA	NA
TCGA-29-1705	TCGA-OV	Non-chromothripsis	0.493494	6942	2823	NA	not reported	NA	not reported	not reported	No	Ovary	17530	Ovary	not reported	0	Serous cystadenocarcinoma, NOS	2005	NA	not reported	Not Reported	8441-03-01	not reported	555	released	NA	NA	Not Reported	NA	NA	NA	NA	2006	Dead	white	47	1958	not reported	-17530	female	555	NA	Pharmaceutical Therapy, NOS	yes	NA	NA	NA	NA	NA
TCGA-29-1705	TCGA-OV	Non-chromothripsis	0.465766	6540	2899	NA	not reported	NA	not reported	not reported	No	Ovary	17530	Ovary	not reported	0	Serous cystadenocarcinoma, NOS	2005	NA	not reported	Not Reported	8441-03-01	not reported	555	released	NA	NA	Not Reported	NA	NA	NA	NA	2006	Dead	white	47	1958	not reported	-17530	female	555	NA	Pharmaceutical Therapy, NOS	yes	NA	NA	NA	NA	NA
TCGA-29-1705	TCGA-OV	Non-chromothripsis	0.452905	6437	3040	NA	not reported	NA	not reported	not reported	No	Ovary	17530	Ovary	not reported	0	Serous cystadenocarcinoma, NOS	2005	NA	not reported	Not Reported	8441-03-01	not reported	555	released	NA	NA	Not Reported	NA	NA	NA	NA	2006	Dead	white	47	1958	not reported	-17530	female	555	NA	Pharmaceutical Therapy, NOS	yes	NA	NA	NA	NA	NA
TCGA-29-1707	TCGA-OV	Non-chromothripsis	0.531346	6225	3570	NA	not reported	NA	not reported	not reported	No	Ovary	15017	Ovary	not reported	0	Serous cystadenocarcinoma, NOS	2006	NA	not reported	Not Reported	8441-03-01	not reported	1277	released	NA	NA	Not Reported	NA	NA	NA	NA	NA	Alive	white	41	1965	not reported	-15017	female	NA	NA	Pharmaceutical Therapy, NOS	yes	NA	NA	NA	NA	NA
TCGA-29-1707	TCGA-OV	Non-chromothripsis	0.417589	5341	2142	NA	not reported	NA	not reported	not reported	No	Ovary	15017	Ovary	not reported	0	Serous cystadenocarcinoma, NOS	2006	NA	not reported	Not Reported	8441-03-01	not reported	1277	released	NA	NA	Not Reported	NA	NA	NA	NA	NA	Alive	white	41	1965	not reported	-15017	female	NA	NA	Pharmaceutical Therapy, NOS	yes	NA	NA	NA	NA	NA
TCGA-29-1710	TCGA-OV	Non-chromothripsis	0.689696	434	13696	NA	not reported	NA	not reported	not reported	No	Ovary	19969	Ovary	not reported	0	Serous cystadenocarcinoma, NOS	2006	NA	not reported	Not Reported	8441-03-01	not reported	889	released	NA	NA	Not Reported	NA	NA	NA	NA	2008	Dead	white	54	1952	not reported	-19969	female	951	NA	Pharmaceutical Therapy, NOS	yes	NA	NA	NA	NA	NA
TCGA-29-1710	TCGA-OV	Non-chromothripsis	0.674942	1513	12708	NA	not reported	NA	not reported	not reported	No	Ovary	19969	Ovary	not reported	0	Serous cystadenocarcinoma, NOS	2006	NA	not reported	Not Reported	8441-03-01	not reported	889	released	NA	NA	Not Reported	NA	NA	NA	NA	2008	Dead	white	54	1952	not reported	-19969	female	951	NA	Pharmaceutical Therapy, NOS	yes	NA	NA	NA	NA	NA
TCGA-29-1711	TCGA-OV	chromothripsis	0.481883	6016	3667	NA	not reported	NA	not reported	not reported	No	Ovary	16485	Ovary	not reported	0	Serous cystadenocarcinoma, NOS	2006	NA	not reported	Not Reported	8441-03-01	not reported	1053	released	NA	NA	Not Reported	NA	NA	NA	NA	NA	Alive	black or african american	45	1961	not reported	-16485	female	NA	NA	Pharmaceutical Therapy, NOS	yes	NA	NA	NA	NA	NA
TCGA-29-1761	TCGA-OV	Non-chromothripsis	0.588952	1869	11160	NA	not reported	NA	not reported	not reported	No	Ovary	29337	Ovary	not reported	0	Serous cystadenocarcinoma, NOS	1998	NA	not reported	Not Reported	8441-03-01	not reported	517	released	NA	NA	Not Reported	NA	NA	NA	NA	1999	Dead	asian	80	1918	not reported	-29337	female	528	NA	Pharmaceutical Therapy, NOS	yes	NA	NA	NA	NA	NA
TCGA-29-1762	TCGA-OV	chromothripsis	0.99858	51	19902	NA	not reported	NA	not reported	not reported	No	Ovary	21879	Ovary	not reported	0	Serous cystadenocarcinoma, NOS	1998	NA	not reported	Not Reported	8441-03-01	not reported	2606	released	NA	NA	Not Reported	NA	NA	NA	NA	2005	Dead	white	59	1939	not reported	-21879	female	2634	NA	Pharmaceutical Therapy, NOS	yes	NA	NA	NA	NA	NA
TCGA-29-1763	TCGA-OV	Non-chromothripsis	0.444833	185	9918	NA	not reported	NA	not reported	not reported	No	Ovary	16021	Ovary	not reported	0	Serous cystadenocarcinoma, NOS	2004	NA	not reported	Not Reported	8441-03-01	not reported	2032	released	NA	NA	Not Reported	NA	NA	NA	NA	NA	Alive	black or african american	43	1961	not reported	-16021	female	NA	NA	Pharmaceutical Therapy, NOS	yes	NA	NA	NA	NA	NA
TCGA-29-1766	TCGA-OV	Non-chromothripsis	0.977208	504	18533	NA	not reported	NA	not reported	not reported	No	Ovary	27359	Ovary	not reported	0	Serous cystadenocarcinoma, NOS	2006	NA	not reported	Not Reported	8441-03-01	not reported	1190	released	NA	NA	Not Reported	NA	NA	NA	NA	2009	Dead	white	74	1932	not reported	-27359	female	1199	NA	Pharmaceutical Therapy, NOS	yes	NA	NA	NA	NA	NA
TCGA-29-1768	TCGA-OV	Non-chromothripsis	0.43076	5515	2277	NA	not reported	NA	not reported	not reported	No	Ovary	18396	Ovary	not reported	0	Serous cystadenocarcinoma, NOS	2006	NA	not reported	Not Reported	8441-03-01	not reported	950	released	NA	NA	Not Reported	NA	NA	NA	NA	2008	Dead	white	50	1956	not reported	-18396	female	952	NA	Pharmaceutical Therapy, NOS	yes	NA	NA	NA	NA	NA
TCGA-29-1769	TCGA-OV	chromothripsis	0.644713	210	12582	NA	not reported	NA	not reported	not reported	No	Ovary	14754	Ovary	not reported	0	Serous cystadenocarcinoma, NOS	2007	NA	not reported	Not Reported	8441-03-01	not reported	699	released	NA	NA	Not Reported	NA	NA	NA	NA	NA	Alive	white	40	1967	not reported	-14754	female	NA	NA	Pharmaceutical Therapy, NOS	yes	NA	NA	NA	NA	NA
TCGA-29-1770	TCGA-OV	Non-chromothripsis	0.618383	705	11971	NA	not reported	NA	not reported	not reported	No	Ovary	20015	Ovary	not reported	0	Serous cystadenocarcinoma, NOS	2007	NA	not reported	Not Reported	8441-03-01	not reported	741	released	NA	NA	Not Reported	NA	NA	NA	NA	NA	Alive	white	54	1953	not reported	-20015	female	NA	NA	Pharmaceutical Therapy, NOS	yes	NA	NA	NA	NA	NA
TCGA-29-1770	TCGA-OV	Non-chromothripsis	0.614047	545	12316	NA	not reported	NA	not reported	not reported	No	Ovary	20015	Ovary	not reported	0	Serous cystadenocarcinoma, NOS	2007	NA	not reported	Not Reported	8441-03-01	not reported	741	released	NA	NA	Not Reported	NA	NA	NA	NA	NA	Alive	white	54	1953	not reported	-20015	female	NA	NA	Pharmaceutical Therapy, NOS	yes	NA	NA	NA	NA	NA
TCGA-29-1770	TCGA-OV	Non-chromothripsis	0.631767	628	12264	NA	not reported	NA	not reported	not reported	No	Ovary	20015	Ovary	not reported	0	Serous cystadenocarcinoma, NOS	2007	NA	not reported	Not Reported	8441-03-01	not reported	741	released	NA	NA	Not Reported	NA	NA	NA	NA	NA	Alive	white	54	1953	not reported	-20015	female	NA	NA	Pharmaceutical Therapy, NOS	yes	NA	NA	NA	NA	NA
TCGA-29-1774	TCGA-OV	Non-chromothripsis	0.86687	66	16889	NA	not reported	NA	not reported	not reported	No	Ovary	29991	Ovary	not reported	0	Serous cystadenocarcinoma, NOS	2008	NA	not reported	Not Reported	8441-03-01	not reported	527	released	NA	NA	Not Reported	NA	NA	NA	NA	NA	Alive	white	82	1926	not hispanic or latino	-29991	female	NA	NA	Pharmaceutical Therapy, NOS	yes	NA	NA	NA	NA	NA
TCGA-29-1776	TCGA-OV	Non-chromothripsis	0.436295	5765	2701	NA	not reported	NA	not reported	not reported	No	Ovary	23016	Ovary	not reported	0	Serous cystadenocarcinoma, NOS	2008	NA	not reported	Not Reported	8441-03-01	not reported	360	released	NA	NA	Not Reported	NA	NA	NA	NA	NA	Alive	black or african american	63	1945	not reported	-23016	female	NA	NA	Pharmaceutical Therapy, NOS	yes	NA	NA	NA	NA	NA
TCGA-29-1777	TCGA-OV	Non-chromothripsis	0.436046	7211	1981	NA	not reported	NA	not reported	not reported	No	Ovary	17356	Ovary	not reported	0	Serous cystadenocarcinoma, NOS	2008	NA	not reported	Not Reported	8441-03-01	not reported	374	released	NA	NA	Not Reported	NA	NA	NA	NA	NA	Alive	white	47	1961	not reported	-17356	female	NA	NA	Pharmaceutical Therapy, NOS	yes	NA	NA	NA	NA	NA
TCGA-29-1778	TCGA-OV	Non-chromothripsis	0.958814	477	18636	NA	not reported	NA	not reported	not reported	No	Ovary	28147	Ovary	not reported	0	Serous cystadenocarcinoma, NOS	2008	NA	not reported	Not Reported	8441-03-01	not reported	454	released	NA	NA	Not Reported	NA	NA	NA	NA	NA	Alive	white	77	1931	not reported	-28147	female	NA	NA	Pharmaceutical Therapy, NOS	yes	NA	NA	NA	NA	NA
TCGA-29-1781	TCGA-OV	Non-chromothripsis	0.473689	7880	1535	NA	not reported	NA	not reported	not reported	No	Ovary	25404	Ovary	not reported	0	Serous cystadenocarcinoma, NOS	2009	NA	not reported	Not Reported	8441-03-01	not reported	255	released	NA	NA	Not Reported	NA	NA	NA	NA	NA	Alive	white	69	1940	not reported	-25404	female	NA	NA	Pharmaceutical Therapy, NOS	no	NA	NA	NA	NA	NA
TCGA-29-1783	TCGA-OV	Non-chromothripsis	0.668217	395	14117	NA	not reported	NA	not reported	not reported	No	Ovary	21284	Ovary	not reported	0	Serous cystadenocarcinoma, NOS	2009	NA	not reported	Not Reported	8441-03-01	not reported	220	released	NA	NA	Not Reported	NA	NA	NA	NA	NA	Alive	white	58	1951	not reported	-21284	female	NA	NA	Pharmaceutical Therapy, NOS	yes	NA	NA	NA	NA	NA
TCGA-29-1784	TCGA-OV	Non-chromothripsis	0.714002	891	13876	NA	not reported	NA	not reported	not reported	No	Ovary	20210	Ovary	not reported	0	Serous cystadenocarcinoma, NOS	2009	NA	not reported	Not Reported	8441-03-01	not reported	163	released	NA	NA	Not Reported	NA	NA	NA	NA	NA	Alive	white	55	1954	not reported	-20210	female	NA	NA	Pharmaceutical Therapy, NOS	yes	NA	NA	NA	NA	NA
TCGA-29-1785	TCGA-OV	Non-chromothripsis	0.821193	73	15353	NA	not reported	NA	not reported	not reported	No	Ovary	20417	Ovary	not reported	0	Serous cystadenocarcinoma, NOS	2006	NA	not reported	Not Reported	8441-03-01	not reported	1053	released	NA	NA	Not Reported	NA	NA	NA	NA	2009	Dead	white	55	1951	not reported	-20417	female	1104	NA	Pharmaceutical Therapy, NOS	yes	NA	NA	NA	NA	NA
TCGA-29-2425	TCGA-OV	Non-chromothripsis	0.768684	1030	14666	NA	not reported	NA	not reported	not reported	No	Ovary	22089	Ovary	not reported	0	Serous cystadenocarcinoma, NOS	2004	NA	not reported	Not Reported	8441-03-01	not reported	1977	released	NA	NA	Not Reported	NA	NA	NA	NA	NA	Alive	white	60	1944	not reported	-22089	female	NA	NA	Pharmaceutical Therapy, NOS	yes	NA	NA	NA	NA	NA
TCGA-29-2427	TCGA-OV	Non-chromothripsis	0.422314	6428	1050	NA	not reported	NA	not reported	not reported	No	Ovary	21940	Ovary	not reported	0	Serous cystadenocarcinoma, NOS	2004	NA	not reported	Not Reported	8441-03-01	not reported	1900	released	NA	NA	Not Reported	NA	NA	NA	NA	NA	Alive	white	60	1944	not reported	-21940	female	NA	NA	Pharmaceutical Therapy, NOS	yes	NA	NA	NA	NA	NA
TCGA-29-2428	TCGA-OV	Non-chromothripsis	0.611304	100	11823	NA	not reported	NA	not reported	not reported	No	Ovary	21392	Ovary	not reported	0	Serous cystadenocarcinoma, NOS	2005	NA	not reported	Not Reported	8441-03-01	not reported	1372	released	NA	NA	Not Reported	NA	NA	NA	NA	NA	Alive	white	58	1947	not reported	-21392	female	NA	NA	Pharmaceutical Therapy, NOS	yes	NA	NA	NA	NA	NA
TCGA-29-A5NZ	TCGA-OV	chromothripsis	0.869362	472	17190	NA	not reported	NA	no	not reported	No	Specified parts of peritoneum	24161	Ovary	not reported	0	Papillary serous cystadenocarcinoma	2011	NA	not reported	No	8460-03-01	not reported	984	released	NA	NA	Not Reported	NA	NA	NA	NA	2013	Dead	black or african american	66	1945	not reported	-24161	female	1088	NA	Pharmaceutical Therapy, NOS	yes	NA	NA	NA	NA	NA
TCGA-2A-A8VL	TCGA-PRAD	Non-chromothripsis	0.032319	1698	29	NA	not reported	NA	no	not reported	No	Prostate gland	18658	Prostate gland	not reported	0	Adenocarcinoma, NOS	2010	NA	not reported	No	8140-03-01	not reported	621	released	NA	NA	Not Reported	NA	NA	NA	NA	NA	Alive	white	51	1959	not hispanic or latino	-18658	male	NA	NA	Pharmaceutical Therapy, NOS	no	NA	NA	NA	NA	NA
TCGA-2A-A8VO	TCGA-PRAD	Non-chromothripsis	0.976293	854	18669	NA	not reported	NA	no	not reported	No	Prostate gland	20958	Prostate gland	not reported	0	Adenocarcinoma, NOS	2010	NA	not reported	No	8140-03-01	not reported	1701	released	NA	NA	Not Reported	NA	NA	NA	NA	NA	Alive	white	57	1953	not hispanic or latino	-20958	male	NA	NA	Pharmaceutical Therapy, NOS	no	NA	NA	NA	NA	NA
TCGA-2A-A8VT	TCGA-PRAD	Non-chromothripsis	0.995053	1095	18638	NA	not reported	NA	no	not reported	No	Prostate gland	17365	Prostate gland	not reported	0	Adenocarcinoma, NOS	2011	NA	not reported	No	8140-03-01	not reported	1373	released	NA	NA	Not Reported	NA	NA	NA	NA	NA	Alive	asian	47	1964	not hispanic or latino	-17365	male	NA	NA	Pharmaceutical Therapy, NOS	yes	NA	NA	NA	NA	NA
TCGA-2A-A8VV	TCGA-PRAD	Non-chromothripsis	0.0163172	1269	0	NA	not reported	NA	no	not reported	No	Prostate gland	19065	Prostate gland	not reported	0	Adenocarcinoma, NOS	2010	NA	not reported	No	8140-03-01	not reported	671	released	NA	NA	Not Reported	NA	NA	NA	NA	NA	Alive	not reported	52	1958	not hispanic or latino	-19065	male	NA	NA	Pharmaceutical Therapy, NOS	no	NA	NA	NA	NA	NA
TCGA-2A-A8VX	TCGA-PRAD	chromothripsis	0.0681099	1401	433	NA	not reported	NA	no	not reported	No	Prostate gland	25904	Prostate gland	not reported	0	Adenocarcinoma, NOS	2011	NA	not reported	No	8140-03-01	not reported	1378	released	NA	NA	Not Reported	NA	NA	NA	NA	NA	Alive	white	70	1941	not hispanic or latino	-25904	male	NA	NA	Pharmaceutical Therapy, NOS	no	NA	NA	NA	NA	NA
TCGA-2A-A8W1	TCGA-PRAD	chromothripsis	0.100651	2036	441	NA	not reported	NA	no	not reported	No	Prostate gland	19964	Prostate gland	not reported	0	Adenocarcinoma, NOS	2011	NA	not reported	No	8140-03-01	not reported	112	released	NA	NA	Not Reported	NA	NA	NA	NA	NA	Alive	asian	54	1957	not hispanic or latino	-19964	male	NA	NA	Pharmaceutical Therapy, NOS	not reported	NA	NA	NA	NA	NA
TCGA-2A-A8W3	TCGA-PRAD	Non-chromothripsis	0.0964932	2383	385	NA	not reported	NA	no	not reported	No	Prostate gland	25557	Prostate gland	not reported	0	Adenocarcinoma, NOS	2011	NA	not reported	No	8140-03-01	not reported	863	released	NA	NA	Not Reported	NA	NA	NA	NA	NA	Alive	white	69	1942	not hispanic or latino	-25557	male	NA	NA	Pharmaceutical Therapy, NOS	no	NA	NA	NA	NA	NA
TCGA-2A-AAYF	TCGA-PRAD	Non-chromothripsis	0.0295521	1237	38	NA	not reported	NA	no	not reported	No	Prostate gland	20866	Prostate gland	not reported	0	Adenocarcinoma, NOS	2011	NA	not reported	No	8140-03-01	not reported	1364	released	NA	NA	Not Reported	NA	NA	NA	NA	NA	Alive	white	57	1954	not hispanic or latino	-20866	male	NA	NA	Pharmaceutical Therapy, NOS	no	NA	NA	NA	NA	NA
TCGA-2A-AAYU	TCGA-PRAD	chromothripsis	0.972393	873	18466	NA	not reported	NA	no	not reported	No	Prostate gland	20582	Prostate gland	not reported	0	Adenocarcinoma, NOS	2012	NA	not reported	No	8140-03-01	not reported	615	released	NA	NA	Not Reported	NA	NA	NA	NA	NA	Alive	white	56	1956	not hispanic or latino	-20582	male	NA	NA	Pharmaceutical Therapy, NOS	no	NA	NA	NA	NA	NA
TCGA-2E-A9G8	TCGA-UCEC	Non-chromothripsis	0.393476	4702	2822	NA	not reported	NA	yes	not reported	No	Fundus uteri	NA	Fundus uteri	not reported	0	Endometrioid adenocarcinoma, NOS	2011	NA	not reported	Not Reported	8380-03-01	not reported	1249	released	NA	157	Not Reported	28.8044	NA	NA	71	NA	Alive	black or african american	59	1952	not hispanic or latino	NA	female	NA	NA	Pharmaceutical Therapy, NOS	yes	NA	NA	NA	NA	NA
TCGA-2F-A9KO	TCGA-BLCA	chromothripsis	0.623899	958	12190	NA	stage iv	NA	no	not reported	No	Posterior wall of bladder	23323	Posterior wall of bladder	not reported	0	Transitional cell carcinoma	2008	NA	not reported	No	8120-03-01	not reported	678	released	NA	173	Not Reported	21.7181	3.78082	NA	65	NA	Dead	white	63	1945	not hispanic or latino	-23323	male	734	NA	Pharmaceutical Therapy, NOS	no	NA	NA	NA	NA	NA
TCGA-2F-A9KP	TCGA-BLCA	chromothripsis	0.953922	907	18196	NA	stage iv	NA	no	not reported	No	Lateral wall of bladder	24428	Lateral wall of bladder	not reported	0	Transitional cell carcinoma	2011	NA	not reported	No	8120-03-01	not reported	NA	released	NA	186	Not Reported	37.5766	3.39726	NA	130	2011	Dead	white	66	1945	not hispanic or latino	-24428	male	364	NA	Pharmaceutical Therapy, NOS	no	NA	NA	NA	NA	NA
TCGA-2F-A9KQ	TCGA-BLCA	Non-chromothripsis	0.217683	3181	862	NA	stage iii	NA	no	not reported	No	Bladder, NOS	25259	Bladder, NOS	not reported	0	Transitional cell carcinoma	2007	NA	not reported	No	8120-03-01	not reported	2886	released	NA	168	Not Reported	25.5102	NA	NA	72	NA	Alive	white	69	1938	not hispanic or latino	-25259	male	NA	NA	Pharmaceutical Therapy, NOS	no	NA	NA	NA	NA	NA
TCGA-2F-A9KR	TCGA-BLCA	Non-chromothripsis	0.724896	89	15054	NA	stage iii	NA	no	not reported	No	Bladder, NOS	21848	Bladder, NOS	not reported	0	Papillary transitional cell carcinoma	2000	NA	not reported	No	8130-03-01	not reported	3148	released	NA	176	Not Reported	25.8264	1.23288	NA	80	NA	Dead	not reported	59	1941	not reported	-21848	female	3183	NA	Pharmaceutical Therapy, NOS	no	NA	NA	NA	NA	NA
TCGA-2F-A9KT	TCGA-BLCA	Non-chromothripsis	0.862943	1499	15637	NA	stage ii	NA	yes	not reported	No	Posterior wall of bladder	30520	Posterior wall of bladder	not reported	0	Transitional cell carcinoma	2006	NA	not reported	Not Reported	8120-03-01	not reported	2352	released	NA	180	Not Reported	24.6914	NA	NA	80	NA	Alive	white	83	1923	not hispanic or latino	-30520	male	NA	NA	Pharmaceutical Therapy, NOS	no	NA	NA	NA	NA	NA
TCGA-2F-A9KW	TCGA-BLCA	chromothripsis	0.833948	235	17032	NA	stage iii	NA	no	not reported	No	Bladder, NOS	24703	Bladder, NOS	not reported	0	Transitional cell carcinoma	2013	NA	not reported	No	8120-03-01	not reported	147	released	NA	167	Not Reported	25.0995	NA	NA	70	NA	Dead	white	67	1946	not hispanic or latino	-24703	female	254	NA	Pharmaceutical Therapy, NOS	no	NA	NA	NA	NA	NA
TCGA-2G-AAEW	TCGA-TGCT	Non-chromothripsis	0.952226	935	18578	NA	is	NA	no	not reported	No	Testis, NOS	11325	Testis, NOS	not reported	0	Seminoma, NOS	2011	NA	not reported	No	9061-03-01	not reported	NA	released	NA	NA	Not Reported	NA	NA	NA	NA	2012	Dead	white	31	1980	not hispanic or latino	-11325	male	618	NA	Pharmaceutical Therapy, NOS	no	NA	NA	NA	NA	NA
TCGA-2G-AAEX	TCGA-TGCT	Non-chromothripsis	0.811826	850	15928	NA	is	NA	no	not reported	No	Testis, NOS	13964	Testis, NOS	not reported	0	Seminoma, NOS	2011	NA	not reported	No	9061-03-01	not reported	1259	released	NA	NA	Not Reported	NA	NA	NA	NA	NA	Alive	white	38	1973	not hispanic or latino	-13964	male	NA	NA	Pharmaceutical Therapy, NOS	no	NA	NA	NA	NA	NA
TCGA-2G-AAF1	TCGA-TGCT	Non-chromothripsis	0.00018458	843	21	NA	is	NA	no	not reported	No	Testis, NOS	10511	Testis, NOS	not reported	0	Seminoma, NOS	2011	NA	not reported	No	9061-03-01	not reported	1403	released	NA	NA	Not Reported	NA	NA	NA	NA	NA	Alive	asian	28	1983	not hispanic or latino	-10511	male	NA	NA	Pharmaceutical Therapy, NOS	yes	NA	NA	NA	NA	NA
TCGA-2G-AAF4	TCGA-TGCT	Non-chromothripsis	0.832846	1322	15680	NA	stage i	NA	no	not reported	No	Testis, NOS	10983	Testis, NOS	not reported	0	Seminoma, NOS	2008	NA	not reported	No	9061-03-01	not reported	2315	released	NA	NA	Not Reported	NA	NA	NA	NA	NA	Alive	white	30	1978	not hispanic or latino	-10983	male	NA	NA	Pharmaceutical Therapy, NOS	no	NA	NA	NA	NA	NA
TCGA-2G-AAF6	TCGA-TGCT	Non-chromothripsis	0.614571	1271	11602	NA	is	NA	no	not reported	No	Testis, NOS	10281	Testis, NOS	not reported	0	Seminoma, NOS	2005	NA	not reported	No	9061-03-01	not reported	3491	released	NA	NA	Not Reported	NA	NA	NA	NA	NA	Alive	white	28	1977	not hispanic or latino	-10281	male	NA	NA	Pharmaceutical Therapy, NOS	no	NA	NA	NA	NA	NA
TCGA-2G-AAF8	TCGA-TGCT	Non-chromothripsis	0.730985	1155	15034	NA	stage ia	NA	no	not reported	No	Testis, NOS	12256	Testis, NOS	not reported	0	Seminoma, NOS	2004	NA	not reported	No	9061-03-01	not reported	3911	released	NA	NA	Not Reported	NA	NA	NA	NA	NA	Alive	white	33	1971	not hispanic or latino	-12256	male	NA	NA	Pharmaceutical Therapy, NOS	no	NA	NA	NA	NA	NA
TCGA-2G-AAFE	TCGA-TGCT	Non-chromothripsis	0.902992	408	17409	NA	stage iia	NA	yes	not reported	No	Testis, NOS	13845	Testis, NOS	not reported	0	Seminoma, NOS	2001	NA	not reported	Not Reported	9061-03-01	not reported	4702	released	NA	NA	Not Reported	NA	NA	NA	NA	NA	Alive	white	37	1964	not hispanic or latino	-13845	male	NA	NA	Pharmaceutical Therapy, NOS	no	NA	NA	NA	NA	NA
TCGA-2G-AAFG	TCGA-TGCT	Non-chromothripsis	0.716642	1360	13824	NA	is	NA	no	not reported	No	Testis, NOS	11002	Testis, NOS	not reported	0	Seminoma, NOS	1998	NA	not reported	No	9061-03-01	not reported	6183	released	NA	NA	Not Reported	NA	NA	NA	NA	NA	Alive	white	30	1968	not hispanic or latino	-11002	male	NA	NA	Pharmaceutical Therapy, NOS	yes	NA	NA	NA	NA	NA
TCGA-2G-AAFG	TCGA-TGCT	Non-chromothripsis	0.0378484	854	744	NA	is	NA	no	not reported	No	Testis, NOS	11002	Testis, NOS	not reported	0	Seminoma, NOS	1998	NA	not reported	No	9061-03-01	not reported	6183	released	NA	NA	Not Reported	NA	NA	NA	NA	NA	Alive	white	30	1968	not hispanic or latino	-11002	male	NA	NA	Pharmaceutical Therapy, NOS	yes	NA	NA	NA	NA	NA
TCGA-2G-AAFH	TCGA-TGCT	Non-chromothripsis	0.769569	1400	14574	NA	stage iib	NA	no	not reported	No	Testis, NOS	14120	Testis, NOS	not reported	0	Seminoma, NOS	2011	NA	not reported	No	9061-03-01	not reported	1375	released	NA	NA	Not Reported	NA	NA	NA	NA	NA	Alive	white	38	1973	not hispanic or latino	-14120	male	NA	NA	Pharmaceutical Therapy, NOS	yes	NA	NA	NA	NA	NA
TCGA-2G-AAFI	TCGA-TGCT	Non-chromothripsis	0.435391	882	9127	NA	stage ib	NA	no	not reported	No	Testis, NOS	14976	Testis, NOS	not reported	0	Embryonal carcinoma, NOS	2013	NA	not reported	No	9070-03-01	not reported	675	released	NA	NA	Not Reported	NA	NA	NA	NA	NA	Alive	white	41	1972	not hispanic or latino	-14976	male	NA	NA	Pharmaceutical Therapy, NOS	no	NA	NA	NA	NA	NA
TCGA-2G-AAFJ	TCGA-TGCT	Non-chromothripsis	0.602165	287	11744	NA	not reported	NA	no	not reported	No	Testis, NOS	8415	Testis, NOS	not reported	0	Teratoma, malignant, NOS	2013	NA	not reported	No	9080-03-01	not reported	792	released	NA	NA	Not Reported	NA	NA	NA	NA	NA	Alive	asian	23	1990	not hispanic or latino	-8415	male	NA	NA	Pharmaceutical Therapy, NOS	no	NA	NA	NA	NA	NA
TCGA-2G-AAFL	TCGA-TGCT	Non-chromothripsis	0.590848	8959	2016	NA	stage ib	NA	no	not reported	No	Testis, NOS	12898	Testis, NOS	not reported	0	Embryonal carcinoma, NOS	2013	NA	not reported	No	9070-03-01	not reported	750	released	NA	NA	Not Reported	NA	NA	NA	NA	NA	Alive	white	35	1978	not hispanic or latino	-12898	male	NA	NA	Pharmaceutical Therapy, NOS	no	NA	NA	NA	NA	NA
TCGA-2G-AAFM	TCGA-TGCT	Non-chromothripsis	0.845631	1208	15924	NA	stage iia	NA	no	not reported	No	Testis, NOS	11607	Testis, NOS	not reported	0	Embryonal carcinoma, NOS	2013	NA	not reported	No	9070-03-01	not reported	503	released	NA	NA	Not Reported	NA	NA	NA	NA	NA	Alive	white	31	1982	not hispanic or latino	-11607	male	NA	NA	Pharmaceutical Therapy, NOS	yes	NA	NA	NA	NA	NA
TCGA-2G-AAFN	TCGA-TGCT	Non-chromothripsis	0.62347	18	13036	NA	stage iiib	NA	no	not reported	No	Testis, NOS	9805	Testis, NOS	not reported	0	Embryonal carcinoma, NOS	2013	NA	not reported	No	9070-03-01	not reported	773	released	NA	NA	Not Reported	NA	NA	NA	NA	NA	Alive	white	26	1987	not hispanic or latino	-9805	male	NA	NA	Pharmaceutical Therapy, NOS	yes	NA	NA	NA	NA	NA
TCGA-2G-AAFO	TCGA-TGCT	Non-chromothripsis	0.62248	10933	344	NA	stage iia	NA	no	not reported	No	Testis, NOS	12298	Testis, NOS	not reported	0	Embryonal carcinoma, NOS	2013	NA	not reported	No	9070-03-01	not reported	685	released	NA	NA	Not Reported	NA	NA	NA	NA	NA	Alive	white	33	1980	not hispanic or latino	-12298	male	NA	NA	Pharmaceutical Therapy, NOS	yes	NA	NA	NA	NA	NA
TCGA-2G-AAFV	TCGA-TGCT	Non-chromothripsis	0.353837	1251	7765	NA	is	NA	no	not reported	No	Testis, NOS	11598	Testis, NOS	not reported	0	Yolk sac tumor	2011	NA	not reported	No	9071-03-01	not reported	1389	released	NA	NA	Not Reported	NA	NA	NA	NA	NA	Alive	white	31	1980	not hispanic or latino	-11598	male	NA	NA	Pharmaceutical Therapy, NOS	no	NA	NA	NA	NA	NA
TCGA-2G-AAFY	TCGA-TGCT	Non-chromothripsis	0.687291	852	13629	NA	stage iia	NA	no	not reported	No	Testis, NOS	9023	Testis, NOS	not reported	0	Embryonal carcinoma, NOS	2011	NA	not reported	No	9070-03-01	not reported	1099	released	NA	NA	Not Reported	NA	NA	NA	NA	NA	Alive	white	24	1987	not hispanic or latino	-9023	male	NA	NA	Pharmaceutical Therapy, NOS	yes	NA	NA	NA	NA	NA
TCGA-2G-AAFZ	TCGA-TGCT	Non-chromothripsis	0.994301	57	19778	NA	stage iii	NA	no	not reported	No	Testis, NOS	11761	Testis, NOS	not reported	0	Mixed germ cell tumor	2011	NA	not reported	No	9085-03-01	not reported	1353	released	NA	NA	Not Reported	NA	NA	NA	NA	NA	Alive	white	32	1979	not hispanic or latino	-11761	male	NA	NA	Pharmaceutical Therapy, NOS	yes	NA	NA	NA	NA	NA
TCGA-2G-AAG0	TCGA-TGCT	Non-chromothripsis	0.571476	936	11761	NA	is	NA	yes	not reported	No	Testis, NOS	8687	Testis, NOS	not reported	0	Mixed germ cell tumor	2010	NA	not reported	Not Reported	9085-03-01	not reported	1529	released	NA	NA	Not Reported	NA	NA	NA	NA	NA	Alive	white	23	1987	not hispanic or latino	-8687	male	NA	NA	Pharmaceutical Therapy, NOS	no	NA	NA	NA	NA	NA
TCGA-2G-AAG3	TCGA-TGCT	Non-chromothripsis	0.275933	902	5234	NA	is	NA	yes	not reported	No	Testis, NOS	19583	Testis, NOS	not reported	0	Mixed germ cell tumor	2009	NA	not reported	Not Reported	9085-03-01	not reported	1593	released	NA	NA	Not Reported	NA	NA	NA	NA	NA	Alive	white	53	1956	not hispanic or latino	-19583	male	NA	NA	Pharmaceutical Therapy, NOS	no	NA	NA	NA	NA	NA
TCGA-2G-AAG5	TCGA-TGCT	Non-chromothripsis	0.240364	883	4232	NA	is	NA	no	not reported	No	Testis, NOS	13497	Testis, NOS	not reported	0	Teratoma, benign	2008	NA	not reported	No	9080/0	not reported	2299	released	NA	NA	Not Reported	NA	NA	NA	NA	NA	Alive	white	36	1972	not hispanic or latino	-13497	male	NA	NA	Pharmaceutical Therapy, NOS	no	NA	NA	NA	NA	NA
TCGA-2G-AAG6	TCGA-TGCT	Non-chromothripsis	0.997535	11	19814	NA	is	NA	no	not reported	No	Testis, NOS	9071	Testis, NOS	not reported	0	Teratoma, benign	2008	NA	not reported	No	9080/0	not reported	2231	released	NA	NA	Not Reported	NA	NA	NA	NA	NA	Alive	white	24	1984	not hispanic or latino	-9071	male	NA	NA	Pharmaceutical Therapy, NOS	no	NA	NA	NA	NA	NA
TCGA-2G-AAG7	TCGA-TGCT	Non-chromothripsis	0.618502	466	13697	NA	is	NA	no	not reported	No	Testis, NOS	12180	Testis, NOS	not reported	0	Mixed germ cell tumor	2008	NA	not reported	No	9085-03-01	not reported	2475	released	NA	NA	Not Reported	NA	NA	NA	NA	NA	Alive	white	33	1975	not hispanic or latino	-12180	male	NA	NA	Pharmaceutical Therapy, NOS	no	NA	NA	NA	NA	NA
TCGA-2G-AAG8	TCGA-TGCT	Non-chromothripsis	0.999951	25	19175	NA	stage ib	NA	no	not reported	No	Testis, NOS	7688	Testis, NOS	not reported	0	Embryonal carcinoma, NOS	2008	NA	not reported	No	9070-03-01	not reported	2289	released	NA	NA	Not Reported	NA	NA	NA	NA	NA	Alive	white	21	1987	not hispanic or latino	-7688	male	NA	NA	Pharmaceutical Therapy, NOS	yes	NA	NA	NA	NA	NA
TCGA-2G-AAG9	TCGA-TGCT	Non-chromothripsis	0.626634	982	12782	NA	stage iiib	NA	no	not reported	No	Testis, NOS	9210	Testis, NOS	not reported	0	Seminoma, NOS	2008	NA	not reported	No	9061-03-01	not reported	2234	released	NA	NA	Not Reported	NA	NA	NA	NA	NA	Alive	white	25	1983	not hispanic or latino	-9210	male	NA	NA	Pharmaceutical Therapy, NOS	yes	NA	NA	NA	NA	NA
TCGA-2G-AAGA	TCGA-TGCT	Non-chromothripsis	0.723557	35	15843	NA	stage iia	NA	no	not reported	No	Testis, NOS	14053	Testis, NOS	not reported	0	Embryonal carcinoma, NOS	2008	NA	not reported	No	9070-03-01	not reported	2439	released	NA	NA	Not Reported	NA	NA	NA	NA	NA	Alive	white	38	1970	not hispanic or latino	-14053	male	NA	NA	Pharmaceutical Therapy, NOS	yes	NA	NA	NA	NA	NA
TCGA-2G-AAGC	TCGA-TGCT	Non-chromothripsis	0.777661	848	15736	NA	is	NA	no	not reported	No	Testis, NOS	10518	Testis, NOS	not reported	0	Mixed germ cell tumor	2007	NA	not reported	No	9085-03-01	not reported	2585	released	NA	NA	Not Reported	NA	NA	NA	NA	NA	Alive	white	28	1979	not hispanic or latino	-10518	male	NA	NA	Pharmaceutical Therapy, NOS	yes	NA	NA	NA	NA	NA
TCGA-2G-AAGE	TCGA-TGCT	Non-chromothripsis	0.530795	16	10035	NA	is	NA	no	not reported	No	Testis, NOS	7753	Testis, NOS	not reported	0	Embryonal carcinoma, NOS	2007	NA	not reported	No	9070-03-01	not reported	2478	released	NA	NA	Not Reported	NA	NA	NA	NA	NA	Alive	white	21	1986	not hispanic or latino	-7753	male	NA	NA	Pharmaceutical Therapy, NOS	no	NA	NA	NA	NA	NA
TCGA-2G-AAGF	TCGA-TGCT	Non-chromothripsis	0.710658	9	14489	NA	is	NA	no	not reported	No	Testis, NOS	10348	Testis, NOS	not reported	0	Mixed germ cell tumor	2007	NA	not reported	No	9085-03-01	not reported	2734	released	NA	NA	Not Reported	NA	NA	NA	NA	NA	Alive	white	28	1979	not hispanic or latino	-10348	male	NA	NA	Pharmaceutical Therapy, NOS	no	NA	NA	NA	NA	NA
TCGA-2G-AAGG	TCGA-TGCT	Non-chromothripsis	0.522772	119	10965	NA	stage iiic	NA	no	not reported	No	Testis, NOS	7330	Testis, NOS	not reported	0	Mixed germ cell tumor	2007	NA	not reported	No	9085-03-01	not reported	2611	released	NA	NA	Not Reported	NA	NA	NA	NA	NA	Alive	white	20	1987	not hispanic or latino	-7330	male	NA	NA	Pharmaceutical Therapy, NOS	yes	NA	NA	NA	NA	NA
TCGA-2G-AAGI	TCGA-TGCT	Non-chromothripsis	0.498519	420	9561	NA	is	NA	no	not reported	No	Testis, NOS	12366	Testis, NOS	not reported	0	Mixed germ cell tumor	2006	NA	not reported	No	9085-03-01	not reported	3137	released	NA	NA	Not Reported	NA	NA	NA	NA	NA	Alive	white	33	1973	not hispanic or latino	-12366	male	NA	NA	Pharmaceutical Therapy, NOS	no	NA	NA	NA	NA	NA
TCGA-2G-AAGI	TCGA-TGCT	Non-chromothripsis	0.80986	848	16198	NA	is	NA	no	not reported	No	Testis, NOS	12366	Testis, NOS	not reported	0	Mixed germ cell tumor	2006	NA	not reported	No	9085-03-01	not reported	3137	released	NA	NA	Not Reported	NA	NA	NA	NA	NA	Alive	white	33	1973	not hispanic or latino	-12366	male	NA	NA	Pharmaceutical Therapy, NOS	no	NA	NA	NA	NA	NA
TCGA-2G-AAGJ	TCGA-TGCT	Non-chromothripsis	0.636226	873	12922	NA	stage ia	NA	no	not reported	No	Testis, NOS	10348	Testis, NOS	not reported	0	Mixed germ cell tumor	2006	NA	not reported	No	9085-03-01	not reported	2938	released	NA	NA	Not Reported	NA	NA	NA	NA	NA	Alive	black or african american	28	1978	not hispanic or latino	-10348	male	NA	NA	Pharmaceutical Therapy, NOS	no	NA	NA	NA	NA	NA
TCGA-2G-AAGK	TCGA-TGCT	Non-chromothripsis	0.999966	5	19927	NA	is	NA	no	not reported	No	Testis, NOS	7378	Testis, NOS	not reported	0	Mixed germ cell tumor	2005	NA	not reported	No	9085-03-01	not reported	3621	released	NA	NA	Not Reported	NA	NA	NA	NA	NA	Alive	white	20	1985	not hispanic or latino	-7378	male	NA	NA	Pharmaceutical Therapy, NOS	no	NA	NA	NA	NA	NA
TCGA-2G-AAGM	TCGA-TGCT	Non-chromothripsis	0.999789	1	19939	NA	is	NA	no	not reported	No	Testis, NOS	18696	Testis, NOS	not reported	0	Yolk sac tumor	2004	NA	not reported	No	9071-03-01	not reported	3891	released	NA	NA	Not Reported	NA	NA	NA	NA	NA	Alive	white	51	1953	not hispanic or latino	-18696	male	NA	NA	Pharmaceutical Therapy, NOS	no	NA	NA	NA	NA	NA
TCGA-2G-AAGN	TCGA-TGCT	Non-chromothripsis	0.660875	850	12845	NA	stage iiib	NA	no	not reported	No	Testis, NOS	15145	Testis, NOS	not reported	0	Embryonal carcinoma, NOS	2004	NA	not reported	No	9070-03-01	not reported	3656	released	NA	NA	Not Reported	NA	NA	NA	NA	NA	Alive	white	41	1963	not hispanic or latino	-15145	male	NA	NA	Pharmaceutical Therapy, NOS	yes	NA	NA	NA	NA	NA
TCGA-2G-AAGO	TCGA-TGCT	Non-chromothripsis	0.716722	988	13147	NA	is	NA	no	not reported	No	Testis, NOS	15300	Testis, NOS	not reported	0	Embryonal carcinoma, NOS	2003	NA	not reported	No	9070-03-01	not reported	4026	released	NA	NA	Not Reported	NA	NA	NA	NA	NA	Alive	white	41	1962	not hispanic or latino	-15300	male	NA	NA	Pharmaceutical Therapy, NOS	no	NA	NA	NA	NA	NA
TCGA-2G-AAGP	TCGA-TGCT	Non-chromothripsis	0.999991	7	19923	NA	stage iia	NA	no	not reported	No	Testis, NOS	12202	Testis, NOS	not reported	0	Mixed germ cell tumor	2003	NA	not reported	No	9085-03-01	not reported	4018	released	NA	NA	Not Reported	NA	NA	NA	NA	NA	Alive	white	33	1970	not hispanic or latino	-12202	male	NA	NA	Pharmaceutical Therapy, NOS	yes	NA	NA	NA	NA	NA
TCGA-2G-AAGS	TCGA-TGCT	Non-chromothripsis	0.67917	66	13711	NA	stage iiib	NA	no	not reported	No	Testis, NOS	14312	Testis, NOS	not reported	0	Mixed germ cell tumor	2001	NA	not reported	No	9085-03-01	not reported	4816	released	NA	NA	Not Reported	NA	NA	NA	NA	NA	Alive	white	39	1962	not hispanic or latino	-14312	male	NA	NA	Pharmaceutical Therapy, NOS	yes	NA	NA	NA	NA	NA
TCGA-2G-AAGT	TCGA-TGCT	Non-chromothripsis	0.367184	404	6144	NA	is	NA	no	not reported	No	Testis, NOS	10967	Testis, NOS	not reported	0	Mixed germ cell tumor	2002	NA	not reported	No	9085-03-01	not reported	4406	released	NA	NA	Not Reported	NA	NA	NA	NA	NA	Alive	white	30	1972	not hispanic or latino	-10967	male	NA	NA	Pharmaceutical Therapy, NOS	yes	NA	NA	NA	NA	NA
TCGA-2G-AAGV	TCGA-TGCT	Non-chromothripsis	0.634727	4	13447	NA	not reported	NA	no	not reported	No	Testis, NOS	8612	Testis, NOS	not reported	0	Teratoma, benign	2002	NA	not reported	No	9080/0	not reported	4527	released	NA	NA	Not Reported	NA	NA	NA	NA	NA	Alive	white	23	1979	not hispanic or latino	-8612	male	NA	NA	Pharmaceutical Therapy, NOS	yes	NA	NA	NA	NA	NA
TCGA-2G-AAGW	TCGA-TGCT	Non-chromothripsis	0.49181	406	10261	NA	is	NA	no	not reported	No	Testis, NOS	14197	Testis, NOS	not reported	0	Yolk sac tumor	2001	NA	not reported	No	9071-03-01	not reported	4899	released	NA	NA	Not Reported	NA	NA	NA	NA	NA	Alive	white	38	1963	not hispanic or latino	-14197	male	NA	NA	Pharmaceutical Therapy, NOS	no	NA	NA	NA	NA	NA
TCGA-2G-AAGX	TCGA-TGCT	Non-chromothripsis	0.756226	109	14733	NA	stage ia	NA	no	not reported	No	Testis, NOS	8326	Testis, NOS	not reported	0	Teratoma, benign	2000	NA	not reported	No	9080/0	not reported	5514	released	NA	NA	Not Reported	NA	NA	NA	NA	NA	Alive	white	22	1978	not hispanic or latino	-8326	male	NA	NA	Pharmaceutical Therapy, NOS	no	NA	NA	NA	NA	NA
TCGA-2G-AAGY	TCGA-TGCT	Non-chromothripsis	0.726483	632	13983	NA	is	NA	no	not reported	No	Testis, NOS	10338	Testis, NOS	not reported	0	Teratoma, benign	2000	NA	not reported	No	9080/0	not reported	5329	released	NA	NA	Not Reported	NA	NA	NA	NA	NA	Alive	white	28	1972	not hispanic or latino	-10338	male	NA	NA	Pharmaceutical Therapy, NOS	no	NA	NA	NA	NA	NA
TCGA-2G-AAGZ	TCGA-TGCT	Non-chromothripsis	0.272291	997	5991	NA	stage iiia	NA	no	not reported	No	Testis, NOS	10157	Testis, NOS	not reported	0	Embryonal carcinoma, NOS	2000	NA	not reported	No	9070-03-01	not reported	5233	released	NA	NA	Not Reported	NA	NA	NA	NA	NA	Alive	white	27	1973	not hispanic or latino	-10157	male	NA	NA	Pharmaceutical Therapy, NOS	yes	NA	NA	NA	NA	NA
TCGA-2G-AAH0	TCGA-TGCT	Non-chromothripsis	0.771473	844	14946	NA	is	NA	no	not reported	No	Testis, NOS	11123	Testis, NOS	not reported	0	Seminoma, NOS	1999	NA	not reported	No	9061-03-01	not reported	5477	released	NA	NA	Not Reported	NA	NA	NA	NA	NA	Alive	white	30	1969	not hispanic or latino	-11123	male	NA	NA	Pharmaceutical Therapy, NOS	no	NA	NA	NA	NA	NA
TCGA-2G-AAH2	TCGA-TGCT	Non-chromothripsis	0.636054	125	11881	NA	is	NA	no	not reported	No	Testis, NOS	7635	Testis, NOS	not reported	0	Mixed germ cell tumor	1998	NA	not reported	No	9085-03-01	not reported	6060	released	NA	NA	Not Reported	NA	NA	NA	NA	NA	Alive	white	20	1978	not hispanic or latino	-7635	male	NA	NA	Pharmaceutical Therapy, NOS	no	NA	NA	NA	NA	NA
TCGA-2G-AAH3	TCGA-TGCT	Non-chromothripsis	0.620355	920	12362	NA	stage i	NA	no	not reported	No	Testis, NOS	7474	Testis, NOS	not reported	0	Seminoma, NOS	1997	NA	not reported	No	9061-03-01	not reported	1822	released	NA	NA	Not Reported	NA	NA	NA	NA	NA	Alive	white	20	1977	not hispanic or latino	-7474	male	NA	NA	Pharmaceutical Therapy, NOS	no	NA	NA	NA	NA	NA
TCGA-2G-AAH4	TCGA-TGCT	Non-chromothripsis	0.657396	111	12731	NA	stage ii	NA	no	not reported	No	Testis, NOS	12481	Testis, NOS	not reported	0	Mixed germ cell tumor	1997	NA	not reported	No	9085-03-01	not reported	6210	released	NA	NA	Not Reported	NA	NA	NA	NA	NA	Alive	white	34	1963	not hispanic or latino	-12481	male	NA	NA	Pharmaceutical Therapy, NOS	yes	NA	NA	NA	NA	NA
TCGA-2G-AAH8	TCGA-TGCT	Non-chromothripsis	0.845451	1	16775	NA	stage iiic	NA	no	not reported	No	Testis, NOS	16687	Testis, NOS	not reported	0	Seminoma, NOS	2008	NA	not reported	No	9061-03-01	not reported	2248	released	NA	NA	Not Reported	NA	NA	NA	NA	NA	Alive	white	45	1963	not hispanic or latino	-16687	male	NA	NA	Pharmaceutical Therapy, NOS	yes	NA	NA	NA	NA	NA
TCGA-2G-AAHA	TCGA-TGCT	Non-chromothripsis	0.904694	843	17181	NA	stage ib	NA	no	not reported	No	Testis, NOS	17658	Testis, NOS	not reported	0	Seminoma, NOS	2005	NA	not reported	No	9061-03-01	not reported	3349	released	NA	NA	Not Reported	NA	NA	NA	NA	NA	Alive	white	48	1957	not hispanic or latino	-17658	male	NA	NA	Pharmaceutical Therapy, NOS	yes	NA	NA	NA	NA	NA
TCGA-2G-AAHC	TCGA-TGCT	Non-chromothripsis	0.680424	1298	12438	NA	is	NA	no	not reported	No	Testis, NOS	12105	Testis, NOS	not reported	0	Seminoma, NOS	1999	NA	not reported	No	9061-03-01	not reported	5539	released	NA	NA	Not Reported	NA	NA	NA	NA	NA	Alive	white	33	1966	not hispanic or latino	-12105	male	NA	NA	Pharmaceutical Therapy, NOS	yes	NA	NA	NA	NA	NA
TCGA-2G-AAHG	TCGA-TGCT	Non-chromothripsis	0.672613	802	13113	NA	stage i	NA	no	not reported	No	Testis, NOS	9476	Testis, NOS	not reported	0	Seminoma, NOS	1992	NA	not reported	No	9061-03-01	not reported	1819	released	NA	NA	Not Reported	NA	NA	NA	NA	NA	Alive	white	25	1967	not hispanic or latino	-9476	male	NA	NA	Pharmaceutical Therapy, NOS	no	NA	NA	NA	NA	NA
TCGA-2G-AAHL	TCGA-TGCT	Non-chromothripsis	0.696827	852	13749	NA	stage i	NA	no	not reported	No	Testis, NOS	9749	Testis, NOS	not reported	0	Seminoma, NOS	1994	NA	not reported	No	9061-03-01	not reported	7081	released	NA	NA	Not Reported	NA	NA	NA	NA	NA	Alive	white	26	1968	not hispanic or latino	-9749	male	NA	NA	Pharmaceutical Therapy, NOS	no	NA	NA	NA	NA	NA
TCGA-2G-AAHN	TCGA-TGCT	Non-chromothripsis	0.837254	882	15970	NA	stage i	NA	no	not reported	No	Testis, NOS	12028	Testis, NOS	not reported	0	Seminoma, NOS	1996	NA	not reported	No	9061-03-01	not reported	6445	released	NA	NA	Not Reported	NA	NA	NA	NA	NA	Alive	white	32	1964	not hispanic or latino	-12028	male	NA	NA	Pharmaceutical Therapy, NOS	no	NA	NA	NA	NA	NA
TCGA-2G-AAHP	TCGA-TGCT	Non-chromothripsis	0.884596	775	17334	NA	is	NA	no	not reported	No	Testis, NOS	11649	Testis, NOS	not reported	0	Seminoma, NOS	1999	NA	not reported	No	9061-03-01	not reported	5667	released	NA	NA	Not Reported	NA	NA	NA	NA	NA	Alive	white	31	1968	not hispanic or latino	-11649	male	NA	NA	Pharmaceutical Therapy, NOS	no	NA	NA	NA	NA	NA
TCGA-2G-AAHP	TCGA-TGCT	Non-chromothripsis	0.667834	392	12333	NA	is	NA	no	not reported	No	Testis, NOS	11649	Testis, NOS	not reported	0	Seminoma, NOS	1999	NA	not reported	No	9061-03-01	not reported	5667	released	NA	NA	Not Reported	NA	NA	NA	NA	NA	Alive	white	31	1968	not hispanic or latino	-11649	male	NA	NA	Pharmaceutical Therapy, NOS	no	NA	NA	NA	NA	NA
TCGA-2G-AAHT	TCGA-TGCT	Non-chromothripsis	0.699887	1003	14038	NA	is	NA	no	not reported	No	Testis, NOS	11905	Testis, NOS	not reported	0	Seminoma, NOS	2013	NA	not reported	No	9061-03-01	not reported	542	released	NA	NA	Not Reported	NA	NA	NA	NA	NA	Alive	white	32	1981	not hispanic or latino	-11905	male	NA	NA	Pharmaceutical Therapy, NOS	no	NA	NA	NA	NA	NA
TCGA-2G-AAKD	TCGA-TGCT	Non-chromothripsis	0.616313	852	12405	NA	stage iii	NA	no	not reported	No	Testis, NOS	6814	Testis, NOS	not reported	0	Embryonal carcinoma, NOS	1997	NA	not reported	No	9070-03-01	not reported	6340	released	NA	NA	Not Reported	NA	NA	NA	NA	NA	Alive	white	18	1979	not hispanic or latino	-6814	male	NA	NA	Pharmaceutical Therapy, NOS	yes	NA	NA	NA	NA	NA
TCGA-2G-AAKG	TCGA-TGCT	Non-chromothripsis	0.681639	1613	12507	NA	stage i	NA	no	not reported	No	Testis, NOS	8353	Testis, NOS	not reported	0	Mixed germ cell tumor	1996	NA	not reported	No	9085-03-01	not reported	6598	released	NA	NA	Not Reported	NA	NA	NA	NA	NA	Alive	white	22	1974	not hispanic or latino	-8353	male	NA	NA	Pharmaceutical Therapy, NOS	no	NA	NA	NA	NA	NA
TCGA-2G-AAKG	TCGA-TGCT	Non-chromothripsis	0.58527	843	11521	NA	stage i	NA	no	not reported	No	Testis, NOS	8353	Testis, NOS	not reported	0	Mixed germ cell tumor	1996	NA	not reported	No	9085-03-01	not reported	6598	released	NA	NA	Not Reported	NA	NA	NA	NA	NA	Alive	white	22	1974	not hispanic or latino	-8353	male	NA	NA	Pharmaceutical Therapy, NOS	no	NA	NA	NA	NA	NA
TCGA-2G-AAKH	TCGA-TGCT	Non-chromothripsis	0.97713	169	19029	NA	stage ii	NA	no	not reported	No	Testis, NOS	6954	Testis, NOS	not reported	0	Embryonal carcinoma, NOS	1996	NA	not reported	No	9070-03-01	not reported	6862	released	NA	NA	Not Reported	NA	NA	NA	NA	NA	Alive	white	19	1977	not hispanic or latino	-6954	male	NA	NA	Pharmaceutical Therapy, NOS	yes	NA	NA	NA	NA	NA
TCGA-2G-AAKL	TCGA-TGCT	Non-chromothripsis	0.469777	1061	8291	NA	stage ii	NA	no	not reported	No	Testis, NOS	9813	Testis, NOS	not reported	0	Embryonal carcinoma, NOS	1995	NA	not reported	No	9070-03-01	not reported	7023	released	NA	NA	Not Reported	NA	NA	NA	NA	NA	Alive	white	26	1969	not hispanic or latino	-9813	male	NA	NA	Pharmaceutical Therapy, NOS	yes	NA	NA	NA	NA	NA
TCGA-2G-AAKM	TCGA-TGCT	Non-chromothripsis	0.507242	65	10362	NA	stage ii	NA	no	not reported	No	Testis, NOS	5321	Testis, NOS	not reported	0	Mixed germ cell tumor	1995	NA	not reported	No	9085-03-01	not reported	2651	released	NA	NA	Not Reported	NA	NA	NA	NA	NA	Dead	white	14	1981	not hispanic or latino	-5321	male	6972	NA	Pharmaceutical Therapy, NOS	yes	NA	NA	NA	NA	NA
TCGA-2G-AAL5	TCGA-TGCT	Non-chromothripsis	0.543676	15	12829	NA	stage i	NA	no	not reported	No	Testis, NOS	11478	Testis, NOS	not reported	0	Mixed germ cell tumor	1994	NA	not reported	No	9085-03-01	not reported	7437	released	NA	NA	Not Reported	NA	NA	NA	NA	NA	Alive	white	31	1963	not hispanic or latino	-11478	male	NA	NA	Pharmaceutical Therapy, NOS	no	NA	NA	NA	NA	NA
TCGA-2G-AAL7	TCGA-TGCT	Non-chromothripsis	0.627277	714	11518	NA	is	NA	no	not reported	No	Testis, NOS	11917	Testis, NOS	not reported	0	Embryonal carcinoma, NOS	2003	NA	not reported	No	9070-03-01	not reported	3991	released	NA	NA	Not Reported	NA	NA	NA	NA	NA	Alive	white	32	1971	not hispanic or latino	-11917	male	NA	NA	Pharmaceutical Therapy, NOS	no	NA	NA	NA	NA	NA
TCGA-2G-AALP	TCGA-TGCT	Non-chromothripsis	0.485774	17	10813	NA	stage iiib	NA	no	not reported	No	Testis, NOS	15977	Testis, NOS	not reported	0	Mixed germ cell tumor	2007	NA	not reported	No	9085-03-01	not reported	2645	released	NA	NA	Not Reported	NA	NA	NA	NA	NA	Alive	white	43	1964	not hispanic or latino	-15977	male	NA	NA	Pharmaceutical Therapy, NOS	no	NA	NA	NA	NA	NA
TCGA-2H-A9GF	TCGA-ESCA	Non-chromothripsis	0.681301	1153	12896	NA	stage iii	NA	no	not reported	No	Lower third of esophagus	24487	Lower third of esophagus	not reported	0	Adenocarcinoma, NOS	2001	NA	not reported	No	8140-03-01	not reported	NA	released	NA	183	No	28.3675	NA	NA	95	2003	Dead	not reported	67	1934	not reported	-24487	male	784	NA	Pharmaceutical Therapy, NOS	no	NA	NA	NA	NA	NA
TCGA-2H-A9GH	TCGA-ESCA	chromothripsis	0.764753	1308	13882	NA	stage iib	NA	no	not reported	No	Lower third of esophagus	16197	Lower third of esophagus	not reported	0	Adenocarcinoma, NOS	1998	NA	not reported	No	8140-03-01	not reported	NA	released	NA	183	No	27.1731	NA	NA	91	2000	Dead	not reported	44	1954	not reported	-16197	male	951	NA	Pharmaceutical Therapy, NOS	no	NA	NA	NA	NA	NA
TCGA-2H-A9GI	TCGA-ESCA	chromothripsis	0.624525	1403	10675	NA	stage iii	NA	no	not reported	No	Lower third of esophagus	25097	Lower third of esophagus	not reported	0	Adenocarcinoma, NOS	1999	NA	not reported	No	8140-03-01	not reported	NA	released	NA	188	No	28.2933	NA	NA	100	2000	Dead	not reported	68	1931	not reported	-25097	male	435	NA	Pharmaceutical Therapy, NOS	no	NA	NA	NA	NA	NA
TCGA-2H-A9GJ	TCGA-ESCA	chromothripsis	0.928042	70	18027	NA	stage i	NA	no	not reported	No	Lower third of esophagus	21180	Lower third of esophagus	not reported	0	Adenocarcinoma, NOS	2000	NA	not reported	No	8140-03-01	not reported	NA	released	NA	189	No	19.5963	NA	NA	70	2004	Dead	not reported	57	1943	not reported	-21180	male	1781	NA	Pharmaceutical Therapy, NOS	no	NA	NA	NA	NA	NA
TCGA-2H-A9GK	TCGA-ESCA	Non-chromothripsis	0.613543	3095	8406	NA	stage iii	NA	no	not reported	No	Lower third of esophagus	16067	Lower third of esophagus	not reported	0	Adenocarcinoma, NOS	2000	NA	not reported	No	8140-03-01	not reported	NA	released	NA	180	No	24.6914	NA	NA	80	2000	Dead	not reported	43	1957	not reported	-16067	male	232	NA	Pharmaceutical Therapy, NOS	no	NA	NA	NA	NA	NA
TCGA-2H-A9GL	TCGA-ESCA	Non-chromothripsis	0.622716	1241	12331	NA	stage iii	NA	no	not reported	No	Lower third of esophagus	27115	Lower third of esophagus	not reported	0	Adenocarcinoma, NOS	2000	NA	not reported	No	8140-03-01	not reported	NA	released	NA	173	No	28.4005	NA	NA	85	2000	Dead	not reported	74	1926	not reported	-27115	male	180	NA	Pharmaceutical Therapy, NOS	no	NA	NA	NA	NA	NA
TCGA-2H-A9GM	TCGA-ESCA	chromothripsis	0.97947	140	18737	NA	stage iib	NA	no	not reported	No	Lower third of esophagus	19484	Lower third of esophagus	not reported	0	Adenocarcinoma, NOS	2000	NA	not reported	No	8140-03-01	not reported	NA	released	NA	179	No	24.0317	NA	NA	77	2001	Dead	not reported	53	1947	not reported	-19484	male	424	NA	Pharmaceutical Therapy, NOS	no	NA	NA	NA	NA	NA
TCGA-2H-A9GN	TCGA-ESCA	chromothripsis	0.541593	925	11964	NA	stage iii	NA	no	not reported	No	Lower third of esophagus	25664	Lower third of esophagus	not reported	0	Adenocarcinoma, NOS	2000	NA	not reported	No	8140-03-01	not reported	NA	released	NA	185	No	23.9591	NA	NA	82	2000	Dead	not reported	70	1930	not reported	-25664	male	272	NA	Pharmaceutical Therapy, NOS	no	NA	NA	NA	NA	NA
TCGA-2H-A9GO	TCGA-ESCA	Non-chromothripsis	0.960125	999	18248	NA	stage iva	NA	no	not reported	No	Lower third of esophagus	21486	Lower third of esophagus	not reported	0	Adenocarcinoma, NOS	2000	NA	not reported	No	8140-03-01	not reported	NA	released	NA	170	No	28.7197	NA	NA	83	2001	Dead	not reported	58	1942	not reported	-21486	male	494	NA	Pharmaceutical Therapy, NOS	no	NA	NA	NA	NA	NA
TCGA-2H-A9GQ	TCGA-ESCA	Non-chromothripsis	0.684278	1322	11821	NA	stage iii	NA	no	not reported	No	Lower third of esophagus	29497	Lower third of esophagus	not reported	0	Adenocarcinoma, NOS	2001	NA	not reported	No	8140-03-01	not reported	NA	released	NA	178	No	25.2493	NA	NA	80	2001	Dead	not reported	80	1921	not reported	-29497	male	128	NA	Pharmaceutical Therapy, NOS	no	NA	NA	NA	NA	NA
TCGA-2J-AAB1	TCGA-PAAD	Non-chromothripsis	0.0554198	2338	31	NA	stage iib	NA	no	not reported	No	Head of pancreas	23962	Head of pancreas	not reported	0	Mucinous adenocarcinoma	2012	NA	not reported	No	8480-03-01	not reported	NA	released	26	NA	Yes	NA	1.36986	NA	NA	2012	Dead	white	65	1947	not reported	-23962	male	66	NA	Pharmaceutical Therapy, NOS	yes	NA	NA	NA	NA	NA
TCGA-2J-AAB4	TCGA-PAAD	Non-chromothripsis	0.208559	3887	1454	NA	stage iib	NA	no	not reported	No	Overlapping lesion of pancreas	17794	Overlapping lesion of pancreas	not reported	0	Adenocarcinoma, NOS	2012	NA	not reported	No	8140-03-01	not reported	729	released	NA	NA	No	NA	NA	NA	NA	NA	Alive	white	48	1964	not reported	-17794	male	NA	NA	Pharmaceutical Therapy, NOS	yes	NA	NA	NA	NA	NA
TCGA-2J-AAB6	TCGA-PAAD	chromothripsis	0.389119	1353	7529	NA	stage iia	NA	no	not reported	No	Body of pancreas	27600	Body of pancreas	not reported	0	Infiltrating duct carcinoma, NOS	2012	NA	not reported	No	8500-03-01	not reported	NA	released	NA	NA	No	NA	NA	NA	NA	2012	Dead	white	75	1937	not reported	-27600	male	293	NA	Pharmaceutical Therapy, NOS	yes	NA	NA	NA	NA	NA
TCGA-2J-AAB8	TCGA-PAAD	Non-chromothripsis	0.365913	6315	1061	NA	stage iib	NA	no	not reported	No	Head of pancreas	26028	Head of pancreas	not reported	0	Infiltrating duct carcinoma, NOS	2012	NA	not reported	No	8500-03-01	not reported	80	released	NA	NA	No	NA	NA	NA	NA	NA	Alive	white	71	1941	not reported	-26028	male	NA	NA	Pharmaceutical Therapy, NOS	yes	NA	NA	NA	NA	NA
TCGA-2J-AAB9	TCGA-PAAD	Non-chromothripsis	0.00323841	58	44	NA	stage iib	NA	no	not reported	No	Head of pancreas	25920	Head of pancreas	not reported	0	Infiltrating duct carcinoma, NOS	2012	NA	not reported	No	8500-03-01	not reported	NA	released	NA	NA	Yes	NA	NA	NA	NA	2013	Dead	white	70	1942	not reported	-25920	female	627	NA	Pharmaceutical Therapy, NOS	yes	NA	NA	NA	NA	NA
TCGA-2J-AABA	TCGA-PAAD	Non-chromothripsis	0.211087	4631	15	NA	stage iib	NA	no	not reported	No	Head of pancreas	20133	Head of pancreas	not reported	0	Infiltrating duct carcinoma, NOS	2012	NA	not reported	No	8500-03-01	not reported	NA	released	NA	NA	No	NA	2.79452	NA	NA	2013	Dead	white	55	1957	not reported	-20133	male	607	NA	Pharmaceutical Therapy, NOS	yes	NA	NA	NA	NA	NA
TCGA-2J-AABE	TCGA-PAAD	Non-chromothripsis	0.213345	3309	1798	NA	stage iia	NA	no	not reported	No	Body of pancreas	26943	Body of pancreas	not reported	0	Infiltrating duct carcinoma, NOS	2012	NA	not reported	No	8500-03-01	not reported	676	released	10	NA	Yes	NA	0.120548	NA	NA	NA	Alive	white	73	1939	not reported	-26943	male	NA	NA	Pharmaceutical Therapy, NOS	yes	NA	NA	NA	NA	NA
TCGA-2J-AABF	TCGA-PAAD	Non-chromothripsis	0.385825	3126	4607	NA	stage iib	NA	no	not reported	No	Head of pancreas	26936	Head of pancreas	not reported	0	Infiltrating duct carcinoma, NOS	2012	NA	not reported	No	8500-03-01	not reported	NA	released	5	NA	Yes	NA	0.410959	NA	NA	2013	Dead	white	73	1939	not reported	-26936	male	691	NA	Pharmaceutical Therapy, NOS	yes	NA	NA	NA	NA	NA
TCGA-2J-AABH	TCGA-PAAD	Non-chromothripsis	0.394229	5423	2574	NA	stage iia	NA	no	not reported	No	Body of pancreas	22425	Body of pancreas	not reported	0	Adenocarcinoma, NOS	2011	NA	not reported	No	8140-03-01	not reported	1287	released	NA	NA	No	NA	NA	NA	NA	NA	Alive	white	61	1950	not reported	-22425	male	NA	NA	Pharmaceutical Therapy, NOS	yes	NA	NA	NA	NA	NA
TCGA-2J-AABI	TCGA-PAAD	Non-chromothripsis	0.342276	6807	356	NA	stage iia	NA	no	not reported	No	Head of pancreas	20316	Head of pancreas	not reported	0	Adenocarcinoma, NOS	2011	NA	not reported	No	8140-03-01	not reported	969	released	31	NA	Yes	NA	2.30137	NA	NA	NA	Alive	white	55	1956	not reported	-20316	female	NA	NA	Pharmaceutical Therapy, NOS	yes	NA	NA	NA	NA	NA
TCGA-2J-AABK	TCGA-PAAD	Non-chromothripsis	0.209468	3411	1236	NA	stage iib	NA	no	not reported	No	Head of pancreas	26188	Head of pancreas	not reported	0	Infiltrating duct carcinoma, NOS	2012	NA	not reported	No	8500-03-01	not reported	484	released	NA	NA	No	NA	NA	NA	NA	NA	Alive	white	71	1941	not reported	-26188	male	NA	NA	Pharmaceutical Therapy, NOS	yes	NA	NA	NA	NA	NA
TCGA-2J-AABO	TCGA-PAAD	Non-chromothripsis	0.894598	1261	16547	NA	stage iib	NA	no	not reported	No	Head of pancreas	15869	Head of pancreas	not reported	0	Infiltrating duct carcinoma, NOS	2013	NA	not reported	No	8500-03-01	not reported	440	released	10	NA	No	NA	0.410959	NA	NA	NA	Alive	white	43	1970	not reported	-15869	male	NA	NA	Pharmaceutical Therapy, NOS	yes	NA	NA	NA	NA	NA
TCGA-2J-AABP	TCGA-PAAD	Non-chromothripsis	0.718756	533	13285	NA	stage iib	NA	no	not reported	No	Tail of pancreas	21484	Tail of pancreas	not reported	0	Carcinoma, undifferentiated, NOS	2013	NA	not reported	No	8020-03-01	not reported	463	released	NA	NA	Yes	NA	NA	NA	NA	NA	Alive	white	58	1955	not reported	-21484	female	NA	NA	Pharmaceutical Therapy, NOS	yes	NA	NA	NA	NA	NA
TCGA-2J-AABR	TCGA-PAAD	Non-chromothripsis	0.00249212	60	69	NA	stage iia	NA	yes	not reported	No	Overlapping lesion of pancreas	22131	Overlapping lesion of pancreas	not reported	0	Infiltrating duct carcinoma, NOS	2013	NA	not reported	No	8500-03-01	not reported	438	released	NA	NA	No	NA	NA	NA	NA	NA	Alive	white	60	1953	not reported	-22131	female	NA	NA	Pharmaceutical Therapy, NOS	yes	NA	NA	NA	NA	NA
TCGA-2J-AABT	TCGA-PAAD	Non-chromothripsis	0.260835	1850	2387	NA	stage iib	NA	yes	not reported	No	Head of pancreas	26379	Head of pancreas	not reported	0	Infiltrating duct carcinoma, NOS	2012	NA	not reported	No	8500-03-01	not reported	319	released	NA	NA	Yes	NA	NA	NA	NA	NA	Alive	white	72	1940	not reported	-26379	female	NA	NA	Pharmaceutical Therapy, NOS	yes	NA	NA	NA	NA	NA
TCGA-2J-AABU	TCGA-PAAD	Non-chromothripsis	0.294116	5649	753	NA	stage iib	NA	no	not reported	No	Head of pancreas	20641	Head of pancreas	not reported	0	Infiltrating duct carcinoma, NOS	2012	NA	not reported	No	8500-03-01	not reported	NA	released	NA	NA	Yes	NA	NA	NA	NA	2012	Dead	white	56	1956	not reported	-20641	male	277	NA	Pharmaceutical Therapy, NOS	yes	NA	NA	NA	NA	NA
TCGA-2J-AABV	TCGA-PAAD	Non-chromothripsis	0.00399613	852	167	NA	stage iib	NA	no	not reported	No	Head of pancreas	27082	Head of pancreas	not reported	0	Infiltrating duct carcinoma, NOS	2012	NA	not reported	No	8500-03-01	not reported	NA	released	NA	NA	No	NA	1.64384	NA	NA	2013	Dead	white	74	1938	not reported	-27082	male	652	NA	Pharmaceutical Therapy, NOS	yes	NA	NA	NA	NA	NA
TCGA-2K-A9WE	TCGA-KIRP	Non-chromothripsis	0.00226532	849	16	NA	stage ii	NA	no	not reported	No	Kidney, NOS	19603	Kidney, NOS	not reported	0	Papillary adenocarcinoma, NOS	2013	NA	not reported	No	8260-03-01	not reported	214	released	NA	187.96	Not Reported	27.6629	NA	NA	97.73	NA	Alive	white	53	1960	not hispanic or latino	-19603	male	NA	NA	Pharmaceutical Therapy, NOS	no	NA	NA	NA	NA	NA
TCGA-2L-AAQA	TCGA-PAAD	chromothripsis	0.865632	888	16204	NA	stage iib	NA	no	not reported	No	Pancreas, NOS	28074	Pancreas, NOS	not reported	0	Infiltrating duct carcinoma, NOS	2010	NA	not reported	No	8500-03-01	not reported	NA	released	NA	NA	Yes	NA	1.64384	NA	NA	2010	Dead	white	76	1934	not reported	-28074	male	143	NA	Pharmaceutical Therapy, NOS	yes	NA	NA	NA	NA	NA
TCGA-2L-AAQE	TCGA-PAAD	Non-chromothripsis	0.393113	6514	489	NA	stage iib	NA	no	not reported	No	Head of pancreas	20618	Head of pancreas	not reported	0	Infiltrating duct carcinoma, NOS	2011	NA	not reported	No	8500-03-01	not reported	NA	released	NA	NA	Yes	NA	1.64384	NA	NA	2012	Dead	white	56	1955	not reported	-20618	male	684	NA	Pharmaceutical Therapy, NOS	yes	NA	NA	NA	NA	NA
TCGA-2L-AAQI	TCGA-PAAD	Non-chromothripsis	0.756499	980	14329	NA	stage iib	NA	no	not reported	No	Head of pancreas	24381	Head of pancreas	not reported	0	Infiltrating duct carcinoma, NOS	2011	NA	not reported	No	8500-03-01	not reported	NA	released	NA	NA	Yes	NA	NA	NA	NA	2011	Dead	white	66	1945	not reported	-24381	male	103	NA	Pharmaceutical Therapy, NOS	yes	NA	NA	NA	NA	NA
TCGA-2L-AAQJ	TCGA-PAAD	Non-chromothripsis	0.217198	3448	843	NA	stage iii	NA	no	not reported	No	Head of pancreas	18103	Head of pancreas	not reported	0	Infiltrating duct carcinoma, NOS	2010	NA	not reported	No	8500-03-01	not reported	NA	released	NA	NA	Yes	NA	NA	NA	NA	2011	Dead	white	49	1961	not reported	-18103	female	394	NA	Pharmaceutical Therapy, NOS	yes	NA	NA	NA	NA	NA
TCGA-2L-AAQL	TCGA-PAAD	Non-chromothripsis	0.309442	4680	1416	NA	stage iib	NA	no	not reported	No	Head of pancreas	30092	Head of pancreas	not reported	0	Infiltrating duct carcinoma, NOS	2011	NA	not reported	No	8500-03-01	not reported	NA	released	NA	NA	Yes	NA	NA	NA	NA	2011	Dead	white	82	1929	not reported	-30092	male	292	NA	Pharmaceutical Therapy, NOS	no	NA	NA	NA	NA	NA
TCGA-2L-AAQM	TCGA-PAAD	Non-chromothripsis	0.511769	1434	8792	NA	stage iib	NA	no	not reported	No	Pancreas, NOS	19315	Pancreas, NOS	not reported	0	Neuroendocrine carcinoma, NOS	2010	NA	not reported	No	8246-03-01	not reported	1383	released	NA	NA	Yes	NA	NA	NA	NA	NA	Alive	white	52	1958	not reported	-19315	male	NA	NA	Pharmaceutical Therapy, NOS	no	NA	NA	NA	NA	NA
TCGA-2W-A8YY	TCGA-CESC	Non-chromothripsis	0.0420094	454	216	NA	not reported	NA	no	not reported	No	Cervix uteri	18886	Cervix uteri	not reported	0	Adenosquamous carcinoma	2013	NA	not reported	No	8560-03-01	not reported	533	released	NA	160	Not Reported	16.4062	NA	NA	42	NA	Alive	white	51	1962	not hispanic or latino	-18886	female	NA	NA	Pharmaceutical Therapy, NOS	yes	NA	NA	NA	NA	NA
TCGA-2X-A9D5	TCGA-TGCT	Non-chromothripsis	0.978863	841	18655	NA	stage i	NA	no	not reported	No	Testis, NOS	17969	Testis, NOS	not reported	0	Seminoma, NOS	2013	NA	not reported	No	9061-03-01	not reported	435	released	NA	NA	Not Reported	NA	NA	NA	NA	NA	Alive	white	49	1964	not hispanic or latino	-17969	male	NA	NA	Pharmaceutical Therapy, NOS	yes	NA	NA	NA	NA	NA
TCGA-2X-A9D6	TCGA-TGCT	Non-chromothripsis	0.552058	1002	9047	NA	stage i	NA	no	not reported	No	Testis, NOS	15371	Testis, NOS	not reported	0	Seminoma, NOS	2013	NA	not reported	No	9061-03-01	not reported	607	released	NA	NA	Not Reported	NA	NA	NA	NA	NA	Alive	white	42	1971	not hispanic or latino	-15371	male	NA	NA	Pharmaceutical Therapy, NOS	no	NA	NA	NA	NA	NA
TCGA-2Y-A9GS	TCGA-LIHC	Non-chromothripsis	0.265276	4623	657	NA	not reported	NA	no	not reported	No	Liver	21318	Liver	not reported	0	Hepatocellular carcinoma, NOS	2006	NA	not reported	No	8170-03-01	not reported	NA	released	NA	162	Not Reported	35.0556	NA	NA	92	2007	Dead	white	58	1948	hispanic or latino	-21318	male	724	NA	Pharmaceutical Therapy, NOS	no	NA	NA	NA	NA	NA
TCGA-2Y-A9GT	TCGA-LIHC	Non-chromothripsis	0.0223169	1285	173	NA	stage i	NA	no	not reported	No	Liver	18768	Liver	not reported	0	Hepatocellular carcinoma, NOS	2006	NA	not reported	No	8170-03-01	not reported	NA	released	NA	182	Not Reported	36.8313	NA	NA	122	2010	Dead	white	51	1955	not hispanic or latino	-18768	male	1624	NA	Pharmaceutical Therapy, NOS	no	NA	NA	NA	NA	NA
TCGA-2Y-A9GU	TCGA-LIHC	Non-chromothripsis	0.965446	46	19071	NA	stage i	NA	no	not reported	No	Liver	20187	Liver	not reported	0	Hepatocellular carcinoma, NOS	2009	NA	not reported	No	8170-03-01	not reported	1939	released	NA	154	Not Reported	32.8892	NA	NA	78	NA	Alive	white	55	1954	not hispanic or latino	-20187	female	NA	NA	Pharmaceutical Therapy, NOS	no	NA	NA	NA	NA	NA
TCGA-2Y-A9GV	TCGA-LIHC	Non-chromothripsis	0.0885197	1291	680	NA	stage i	NA	yes	not reported	No	Liver	20011	Liver	not reported	0	Hepatocellular carcinoma, NOS	2007	NA	not reported	Not Reported	8170-03-01	not reported	NA	released	NA	167	Not Reported	30.478	NA	NA	85	2013	Dead	white	54	1953	not hispanic or latino	-20011	female	2532	NA	Pharmaceutical Therapy, NOS	yes	NA	NA	NA	NA	NA
TCGA-2Y-A9GW	TCGA-LIHC	Non-chromothripsis	0.214194	1373	3241	NA	stage i	NA	no	not reported	No	Liver	23587	Liver	not reported	0	Hepatocellular carcinoma, NOS	2007	NA	not reported	No	8170-03-01	not reported	NA	released	NA	182	Not Reported	41.9635	NA	NA	139	2010	Dead	white	64	1943	not hispanic or latino	-23587	male	1271	NA	Pharmaceutical Therapy, NOS	no	NA	NA	NA	NA	NA
TCGA-2Y-A9GX	TCGA-LIHC	Non-chromothripsis	0.162484	2395	1453	NA	stage i	NA	no	not reported	No	Liver	24963	Liver	not reported	0	Hepatocellular carcinoma, NOS	2007	NA	not reported	No	8170-03-01	not reported	2442	released	NA	175	Not Reported	33.9592	NA	NA	104	NA	Alive	white	68	1939	not hispanic or latino	-24963	male	NA	NA	Pharmaceutical Therapy, NOS	no	NA	NA	NA	NA	NA
TCGA-2Y-A9GY	TCGA-LIHC	Non-chromothripsis	0.735817	1303	14040	NA	stage ii	NA	no	not reported	No	Liver	23435	Liver	not reported	0	Hepatocellular carcinoma, NOS	2007	NA	not reported	No	8170-03-01	not reported	NA	released	NA	161	Not Reported	35.4925	NA	NA	92	2009	Dead	white	64	1943	not hispanic or latino	-23435	female	757	NA	Pharmaceutical Therapy, NOS	no	NA	NA	NA	NA	NA
TCGA-2Y-A9GZ	TCGA-LIHC	Non-chromothripsis	0.936337	98	18798	NA	stage ii	NA	no	not reported	No	Liver	30082	Liver	not reported	0	Hepatocellular carcinoma, NOS	2007	NA	not reported	No	8170-03-01	not reported	NA	released	NA	153	Not Reported	21.7865	NA	NA	51	2009	Dead	white	82	1925	not hispanic or latino	-30082	female	848	NA	Pharmaceutical Therapy, NOS	yes	NA	NA	NA	NA	NA
TCGA-2Y-A9H0	TCGA-LIHC	chromothripsis	0.21989	1762	3010	NA	stage iiia	NA	no	not reported	No	Liver	18109	Liver	not reported	0	Hepatocellular carcinoma, NOS	2004	NA	not reported	No	8170-03-01	not reported	3675	released	NA	180	Not Reported	27.4691	NA	NA	89	NA	Alive	white	49	1955	hispanic or latino	-18109	male	NA	NA	Pharmaceutical Therapy, NOS	no	NA	NA	NA	NA	NA
TCGA-2Y-A9H1	TCGA-LIHC	Non-chromothripsis	0.157944	1471	2673	NA	stage i	NA	no	not reported	No	Liver	21222	Liver	not reported	0	Hepatocellular carcinoma, NOS	2010	NA	not reported	No	8170-03-01	not reported	NA	released	NA	171	Not Reported	30.4367	NA	NA	89	2013	Dead	white	58	1952	not hispanic or latino	-21222	male	1229	NA	Pharmaceutical Therapy, NOS	no	NA	NA	NA	NA	NA
TCGA-2Y-A9H2	TCGA-LIHC	Non-chromothripsis	0.847453	173	17290	NA	stage i	NA	no	not reported	No	Liver	23653	Liver	not reported	0	Hepatocellular carcinoma, NOS	2010	NA	not reported	No	8170-03-01	not reported	1731	released	NA	176	Not Reported	17.7557	NA	NA	55	NA	Alive	white	64	1946	not hispanic or latino	-23653	female	NA	NA	Pharmaceutical Therapy, NOS	no	NA	NA	NA	NA	NA
TCGA-2Y-A9H3	TCGA-LIHC	chromothripsis	0.431662	7314	583	NA	stage ii	NA	no	not reported	No	Liver	16443	Liver	not reported	0	Hepatocellular carcinoma, NOS	2010	NA	not reported	No	8170-03-01	not reported	1516	released	NA	179	Not Reported	32.7705	NA	NA	105	NA	Alive	white	45	1965	hispanic or latino	-16443	male	NA	NA	Pharmaceutical Therapy, NOS	no	NA	NA	NA	NA	NA
TCGA-2Y-A9H4	TCGA-LIHC	Non-chromothripsis	0.221889	2626	1533	NA	stage i	NA	no	not reported	No	Liver	25096	Liver	not reported	0	Hepatocellular carcinoma, NOS	2010	NA	not reported	No	8170-03-01	not reported	1452	released	NA	167	Not Reported	21.8724	NA	NA	61	NA	Alive	black or african american	68	1942	not hispanic or latino	-25096	male	NA	NA	Pharmaceutical Therapy, NOS	no	NA	NA	NA	NA	NA
TCGA-2Y-A9H5	TCGA-LIHC	Non-chromothripsis	0.261882	2871	2631	NA	stage i	NA	no	not reported	No	Liver	21818	Liver	not reported	0	Hepatocellular carcinoma, NOS	2010	NA	not reported	No	8170-03-01	not reported	NA	released	NA	157	Not Reported	27.993	NA	NA	69	2011	Dead	white	59	1951	not hispanic or latino	-21818	female	555	NA	Pharmaceutical Therapy, NOS	no	NA	NA	NA	NA	NA
TCGA-2Y-A9H6	TCGA-LIHC	Non-chromothripsis	0.188037	3315	1588	NA	stage i	NA	yes	not reported	No	Liver	24982	Liver	not reported	0	Hepatocellular carcinoma, NOS	2011	NA	not reported	Not Reported	8170-03-01	not reported	357	released	NA	156	Not Reported	40.6805	NA	NA	99	NA	Alive	white	68	1943	not hispanic or latino	-24982	female	NA	NA	Pharmaceutical Therapy, NOS	no	NA	NA	NA	NA	NA
TCGA-2Y-A9H7	TCGA-LIHC	Non-chromothripsis	0.135642	3212	1089	NA	stage i	NA	yes	not reported	No	Liver	29752	Liver	not reported	0	Hepatocellular carcinoma, NOS	2011	NA	not reported	Not Reported	8170-03-01	not reported	1168	released	NA	157	Not Reported	42.1924	NA	NA	104	NA	Alive	white	81	1930	not hispanic or latino	-29752	female	NA	NA	Pharmaceutical Therapy, NOS	no	NA	NA	NA	NA	NA
TCGA-2Y-A9H8	TCGA-LIHC	Non-chromothripsis	0.699131	248	13569	NA	not reported	NA	no	not reported	No	Liver	31322	Liver	not reported	0	Hepatocellular carcinoma, NOS	2011	NA	not reported	No	8170-03-01	not reported	NA	released	NA	150	Not Reported	17.7778	NA	NA	40	2012	Dead	white	85	1926	not hispanic or latino	-31322	female	633	NA	Pharmaceutical Therapy, NOS	yes	NA	NA	NA	NA	NA
TCGA-2Y-A9H9	TCGA-LIHC	Non-chromothripsis	0.930559	808	18019	NA	stage i	NA	no	not reported	No	Liver	25670	Liver	not reported	0	Hepatocellular carcinoma, NOS	2011	NA	not reported	No	8170-03-01	not reported	697	released	NA	178	Not Reported	27.7743	NA	NA	88	NA	Alive	white	70	1941	not hispanic or latino	-25670	male	NA	NA	Pharmaceutical Therapy, NOS	yes	NA	NA	NA	NA	NA
TCGA-2Y-A9HA	TCGA-LIHC	chromothripsis	0.836207	858	16204	NA	stage ii	NA	no	not reported	No	Liver	25892	Liver	not reported	0	Hepatocellular carcinoma, NOS	2012	NA	not reported	No	8170-03-01	not reported	NA	released	NA	169	Not Reported	24.1588	NA	NA	69	2012	Dead	white	70	1942	not hispanic or latino	-25892	male	36	NA	Pharmaceutical Therapy, NOS	no	NA	NA	NA	NA	NA
TCGA-2Y-A9HB	TCGA-LIHC	Non-chromothripsis	0.18635	1631	2310	NA	stage i	NA	no	not reported	No	Liver	24359	Liver	not reported	0	Hepatocellular carcinoma, NOS	2012	NA	not reported	No	8170-03-01	not reported	260	released	NA	167	Not Reported	26.5338	NA	NA	74	NA	Alive	not reported	66	1946	hispanic or latino	-24359	male	NA	NA	Pharmaceutical Therapy, NOS	no	NA	NA	NA	NA	NA
TCGA-2Z-A9J1	TCGA-KIRP	Non-chromothripsis	0.32391	988	5137	NA	stage i	NA	no	not reported	No	Kidney, NOS	26244	Kidney, NOS	not reported	0	Papillary adenocarcinoma, NOS	2008	NA	not reported	No	8260-03-01	not reported	2298	released	NA	180.3	Not Reported	29.5619	NA	NA	96.1	NA	Alive	white	71	1937	not hispanic or latino	-26244	male	NA	NA	Pharmaceutical Therapy, NOS	no	NA	NA	NA	NA	NA
TCGA-2Z-A9J2	TCGA-KIRP	Non-chromothripsis	0.180185	475	4154	NA	stage i	NA	no	not reported	No	Kidney, NOS	26134	Kidney, NOS	not reported	0	Papillary adenocarcinoma, NOS	2008	NA	not reported	No	8260-03-01	not reported	1795	released	NA	162.6	Not Reported	23.6395	1.64384	NA	62.5	NA	Alive	white	71	1937	not hispanic or latino	-26134	female	NA	NA	Pharmaceutical Therapy, NOS	no	NA	NA	NA	NA	NA
TCGA-2Z-A9J3	TCGA-KIRP	Non-chromothripsis	0.216462	1181	4035	NA	stage ii	NA	no	not reported	No	Kidney, NOS	24626	Kidney, NOS	not reported	0	Papillary adenocarcinoma, NOS	2008	NA	not reported	No	8260-03-01	not reported	NA	released	NA	180.3	Not Reported	26.578	NA	NA	86.4	2012	Dead	white	67	1941	not hispanic or latino	-24626	male	1771	NA	Pharmaceutical Therapy, NOS	yes	NA	NA	NA	NA	NA
TCGA-2Z-A9J5	TCGA-KIRP	Non-chromothripsis	0.277075	1019	6312	NA	stage ii	NA	no	not reported	No	Kidney, NOS	29275	Kidney, NOS	not reported	0	Papillary adenocarcinoma, NOS	2006	NA	not reported	No	8260-03-01	not reported	3050	released	NA	171.5	Not Reported	35.7674	1.75342	NA	105.2	NA	Alive	white	80	1926	not hispanic or latino	-29275	male	NA	NA	Pharmaceutical Therapy, NOS	no	NA	NA	NA	NA	NA
TCGA-2Z-A9J7	TCGA-KIRP	Non-chromothripsis	0.149443	1184	2654	NA	stage iv	NA	no	not reported	No	Kidney, NOS	23230	Kidney, NOS	not reported	0	Papillary adenocarcinoma, NOS	2007	NA	not reported	No	8260-03-01	not reported	NA	released	21	167.6	Not Reported	19.8293	1.36986	NA	55.7	2007	Dead	white	63	1944	not hispanic or latino	-23230	male	139	NA	Pharmaceutical Therapy, NOS	no	NA	NA	NA	NA	NA
TCGA-2Z-A9J8	TCGA-KIRP	Non-chromothripsis	0.102087	2728	14	NA	stage i	NA	no	not reported	No	Kidney, NOS	18498	Kidney, NOS	not reported	0	Papillary adenocarcinoma, NOS	2007	NA	not reported	No	8260-03-01	not reported	2790	released	30	175.3	Not Reported	27.0419	3.28767	NA	83.1	NA	Alive	white	50	1957	not hispanic or latino	-18498	male	NA	NA	Pharmaceutical Therapy, NOS	no	NA	NA	NA	NA	NA
TCGA-2Z-A9J9	TCGA-KIRP	Non-chromothripsis	0.000260454	847	6	NA	stage i	NA	yes	not reported	No	Kidney, NOS	28346	Kidney, NOS	not reported	0	Papillary adenocarcinoma, NOS	2006	NA	not reported	No	8260-03-01	not reported	2294	released	NA	188	Not Reported	24.7284	NA	NA	87.4	NA	Alive	black or african american	77	1929	not hispanic or latino	-28346	male	NA	NA	Pharmaceutical Therapy, NOS	no	NA	NA	NA	NA	NA
TCGA-2Z-A9JD	TCGA-KIRP	Non-chromothripsis	0.0956629	909	2165	NA	stage i	NA	yes	not reported	No	Kidney, NOS	24370	Kidney, NOS	not reported	0	Papillary adenocarcinoma, NOS	2009	NA	not reported	No	8260-03-01	not reported	1060	released	20	175.3	Not Reported	43.3777	2.19178	NA	133.3	NA	Alive	white	66	1943	not hispanic or latino	-24370	male	NA	NA	Pharmaceutical Therapy, NOS	no	NA	NA	NA	NA	NA
TCGA-2Z-A9JE	TCGA-KIRP	Non-chromothripsis	0.999926	897	19033	NA	stage i	NA	no	not reported	No	Kidney, NOS	21557	Kidney, NOS	not reported	0	Papillary adenocarcinoma, NOS	2010	NA	not reported	No	8260-03-01	not reported	1728	released	NA	170.2	Not Reported	26.6155	NA	NA	77.1	NA	Alive	white	59	1951	not hispanic or latino	-21557	male	NA	NA	Pharmaceutical Therapy, NOS	no	NA	NA	NA	NA	NA
TCGA-2Z-A9JG	TCGA-KIRP	Non-chromothripsis	0.555179	986	9498	NA	stage i	NA	no	not reported	No	Kidney, NOS	23458	Kidney, NOS	not reported	0	Papillary adenocarcinoma, NOS	2010	NA	not reported	No	8260-03-01	not reported	1662	released	NA	172.7	Not Reported	28.4993	NA	NA	85	NA	Alive	white	64	1946	not hispanic or latino	-23458	male	NA	NA	Pharmaceutical Therapy, NOS	no	NA	NA	NA	NA	NA
TCGA-2Z-A9JJ	TCGA-KIRP	chromothripsis	0.157201	1320	985	NA	stage i	NA	yes	not reported	No	Kidney, NOS	25240	Kidney, NOS	not reported	0	Papillary adenocarcinoma, NOS	2011	NA	not reported	No	8260-03-01	not reported	1213	released	NA	165.9	Not Reported	31.9008	NA	NA	87.8	NA	Alive	white	69	1942	not hispanic or latino	-25240	female	NA	NA	Pharmaceutical Therapy, NOS	no	NA	NA	NA	NA	NA
TCGA-2Z-A9JK	TCGA-KIRP	Non-chromothripsis	0.0900835	2032	558	NA	stage iii	NA	no	not reported	No	Kidney, NOS	18540	Kidney, NOS	not reported	0	Papillary adenocarcinoma, NOS	2011	NA	not reported	No	8260-03-01	not reported	1186	released	NA	185.5	Not Reported	29.6714	3.28767	NA	102.1	NA	Alive	white	50	1961	not hispanic or latino	-18540	male	NA	NA	Pharmaceutical Therapy, NOS	no	NA	NA	NA	NA	NA
TCGA-2Z-A9JL	TCGA-KIRP	Non-chromothripsis	0.0676943	915	1508	NA	stage i	NA	no	not reported	No	Kidney, NOS	17367	Kidney, NOS	not reported	0	Papillary adenocarcinoma, NOS	2012	NA	not reported	Yes	8260-03-01	not reported	1006	released	NA	162	Not Reported	25.644	NA	NA	67.3	NA	Alive	black or african american	47	1965	not hispanic or latino	-17367	male	NA	NA	Pharmaceutical Therapy, NOS	no	NA	NA	NA	NA	NA
TCGA-2Z-A9JM	TCGA-KIRP	Non-chromothripsis	0.233276	1137	3802	NA	stage i	NA	no	not reported	No	Kidney, NOS	10323	Kidney, NOS	not reported	0	Papillary adenocarcinoma, NOS	2012	NA	not reported	No	8260-03-01	not reported	934	released	NA	170	Not Reported	18.7543	0.876712	NA	54.2	NA	Alive	white	28	1984	not hispanic or latino	-10323	male	NA	NA	Pharmaceutical Therapy, NOS	no	NA	NA	NA	NA	NA
TCGA-2Z-A9JN	TCGA-KIRP	Non-chromothripsis	0.00417665	81	12	NA	stage i	NA	no	not reported	No	Kidney, NOS	18264	Kidney, NOS	not reported	0	Papillary adenocarcinoma, NOS	2012	NA	not reported	No	8260-03-01	not reported	740	released	10	154.5	Not Reported	36.4889	2.73973	NA	87.1	NA	Alive	black or african american	50	1962	not hispanic or latino	-18264	female	NA	NA	Pharmaceutical Therapy, NOS	no	NA	NA	NA	NA	NA
TCGA-2Z-A9JO	TCGA-KIRP	Non-chromothripsis	0.000353384	62	7	NA	stage i	NA	no	not reported	No	Kidney, NOS	20466	Kidney, NOS	not reported	0	Papillary adenocarcinoma, NOS	2012	NA	not reported	No	8260-03-01	not reported	949	released	15	175.5	Not Reported	38.0841	0.616438	NA	117.3	NA	Alive	black or african american	56	1956	not hispanic or latino	-20466	female	NA	NA	Pharmaceutical Therapy, NOS	no	NA	NA	NA	NA	NA
TCGA-2Z-A9JP	TCGA-KIRP	Non-chromothripsis	0.230076	1187	3683	NA	stage i	NA	no	not reported	No	Kidney, NOS	23207	Kidney, NOS	not reported	0	Papillary adenocarcinoma, NOS	2011	NA	not reported	No	8260-03-01	not reported	893	released	NA	174	Not Reported	28.5044	NA	NA	86.3	NA	Alive	white	63	1948	not hispanic or latino	-23207	male	NA	NA	Pharmaceutical Therapy, NOS	no	NA	NA	NA	NA	NA
TCGA-2Z-A9JQ	TCGA-KIRP	Non-chromothripsis	0.144751	918	3008	NA	stage i	NA	yes	not reported	No	Kidney, NOS	24244	Kidney, NOS	not reported	0	Papillary adenocarcinoma, NOS	2012	NA	not reported	No	8260-03-01	not reported	778	released	NA	174	Not Reported	39.8335	2.19178	NA	120.6	NA	Alive	white	66	1946	not hispanic or latino	-24244	male	NA	NA	Pharmaceutical Therapy, NOS	no	NA	NA	NA	NA	NA
TCGA-2Z-A9JR	TCGA-KIRP	Non-chromothripsis	0.161355	932	3483	NA	stage i	NA	no	not reported	No	Kidney, NOS	20932	Kidney, NOS	not reported	0	Papillary adenocarcinoma, NOS	2012	NA	not reported	No	8260-03-01	not reported	161	released	NA	178	Not Reported	25.5334	NA	NA	80.9	NA	Alive	white	57	1955	not hispanic or latino	-20932	male	NA	NA	Pharmaceutical Therapy, NOS	no	NA	NA	NA	NA	NA
TCGA-2Z-A9JS	TCGA-KIRP	Non-chromothripsis	0.228295	918	3705	NA	stage i	NA	yes	not reported	No	Kidney, NOS	27053	Kidney, NOS	not reported	0	Papillary adenocarcinoma, NOS	2012	NA	not reported	No	8260-03-01	not reported	NA	released	NA	175.3	Not Reported	30.2635	NA	NA	93	2013	Dead	white	74	1938	not hispanic or latino	-27053	male	492	NA	Pharmaceutical Therapy, NOS	no	NA	NA	NA	NA	NA
TCGA-2Z-A9JT	TCGA-KIRP	Non-chromothripsis	0.277339	1211	4564	NA	stage i	NA	yes	not reported	No	Kidney, NOS	26128	Kidney, NOS	not reported	0	Papillary adenocarcinoma, NOS	2012	NA	not reported	No	8260-03-01	not reported	684	released	NA	180.4	Not Reported	27.962	NA	NA	91	NA	Alive	white	71	1941	not hispanic or latino	-26128	male	NA	NA	Pharmaceutical Therapy, NOS	no	NA	NA	NA	NA	NA
TCGA-30-1714	TCGA-OV	chromothripsis	0.693877	1122	14118	NA	not reported	NA	not reported	not reported	No	Ovary	25032	Ovary	not reported	0	Serous cystadenocarcinoma, NOS	2001	NA	not reported	Not Reported	8441-03-01	not reported	1158	released	NA	NA	Not Reported	NA	NA	NA	NA	2004	Dead	white	68	1933	not hispanic or latino	-25032	female	1158	NA	Pharmaceutical Therapy, NOS	yes	NA	NA	NA	NA	NA
TCGA-30-1718	TCGA-OV	Non-chromothripsis	0.946046	122	19116	NA	not reported	NA	not reported	not reported	No	Ovary	16400	Ovary	not reported	0	Serous cystadenocarcinoma, NOS	2002	NA	not reported	Not Reported	8441-03-01	not reported	1579	released	NA	NA	Not Reported	NA	NA	NA	NA	2006	Dead	white	44	1958	not hispanic or latino	-16400	female	1579	NA	Pharmaceutical Therapy, NOS	yes	NA	NA	NA	NA	NA
TCGA-30-1853	TCGA-OV	Non-chromothripsis	0.63048	2630	9700	NA	not reported	NA	not reported	not reported	No	Ovary	21404	Ovary	not reported	0	Serous cystadenocarcinoma, NOS	2000	NA	not reported	Not Reported	8441-03-01	not reported	1103	released	NA	NA	Not Reported	NA	NA	NA	NA	2003	Dead	white	58	1942	not hispanic or latino	-21404	female	1103	NA	Pharmaceutical Therapy, NOS	yes	NA	NA	NA	NA	NA
TCGA-30-1857	TCGA-OV	Non-chromothripsis	0.448158	6721	2877	NA	not reported	NA	not reported	not reported	No	Ovary	23689	Ovary	not reported	0	Serous cystadenocarcinoma, NOS	2001	NA	not reported	Not Reported	8441-03-01	not reported	8	released	NA	NA	Not Reported	NA	NA	NA	NA	2001	Dead	white	64	1937	not hispanic or latino	-23689	female	8	NA	Pharmaceutical Therapy, NOS	no	NA	NA	NA	NA	NA
TCGA-30-1860	TCGA-OV	Non-chromothripsis	0.550212	8896	2200	NA	not reported	NA	not reported	not reported	No	Ovary	21406	Ovary	not reported	0	Serous cystadenocarcinoma, NOS	2002	NA	not reported	Not Reported	8441-03-01	not reported	1366	released	NA	NA	Not Reported	NA	NA	NA	NA	2005	Dead	white	58	1944	hispanic or latino	-21406	female	1366	NA	Pharmaceutical Therapy, NOS	yes	NA	NA	NA	NA	NA
TCGA-30-1861	TCGA-OV	Non-chromothripsis	0.617424	1357	10777	NA	not reported	NA	not reported	not reported	No	Ovary	27103	Ovary	not reported	0	Serous cystadenocarcinoma, NOS	2002	NA	not reported	Not Reported	8441-03-01	not reported	1058	released	NA	NA	Not Reported	NA	NA	NA	NA	2004	Dead	white	74	1928	not hispanic or latino	-27103	female	1058	NA	Pharmaceutical Therapy, NOS	not reported	NA	NA	NA	NA	NA
TCGA-30-1862	TCGA-OV	chromothripsis	0.569215	2689	9176	NA	not reported	NA	not reported	not reported	No	Ovary	23895	Ovary	not reported	0	Serous cystadenocarcinoma, NOS	2003	NA	not reported	Not Reported	8441-03-01	not reported	186	released	NA	NA	Not Reported	NA	NA	NA	NA	2003	Dead	white	65	1938	not hispanic or latino	-23895	female	186	NA	Pharmaceutical Therapy, NOS	no	NA	NA	NA	NA	NA
TCGA-30-1866	TCGA-OV	Non-chromothripsis	0.784402	100	16186	NA	not reported	NA	not reported	not reported	No	Ovary	22562	Ovary	not reported	0	Serous cystadenocarcinoma, NOS	2003	NA	not reported	Not Reported	8441-03-01	not reported	1114	released	NA	NA	Not Reported	NA	NA	NA	NA	2006	Dead	white	61	1942	not hispanic or latino	-22562	female	1114	NA	Pharmaceutical Therapy, NOS	yes	NA	NA	NA	NA	NA
TCGA-30-1891	TCGA-OV	chromothripsis	0.53079	7467	2628	NA	not reported	NA	not reported	not reported	No	Ovary	22344	Ovary	not reported	0	Serous cystadenocarcinoma, NOS	2004	NA	not reported	Not Reported	8441-03-01	not reported	914	released	NA	NA	Not Reported	NA	NA	NA	NA	2006	Dead	white	61	1943	not hispanic or latino	-22344	female	914	NA	Pharmaceutical Therapy, NOS	yes	NA	NA	NA	NA	NA
TCGA-30-1892	TCGA-OV	Non-chromothripsis	0.819657	274	15699	NA	not reported	NA	not reported	not reported	No	Ovary	19256	Ovary	not reported	0	Serous cystadenocarcinoma, NOS	2004	NA	not reported	Not Reported	8441-03-01	not reported	1484	released	NA	NA	Not Reported	NA	NA	NA	NA	2008	Dead	white	52	1952	not hispanic or latino	-19256	female	1484	NA	Pharmaceutical Therapy, NOS	yes	NA	NA	NA	NA	NA
TCGA-31-1944	TCGA-OV	Non-chromothripsis	0.480783	5945	2882	NA	not reported	NA	not reported	not reported	No	Ovary	17207	Ovary	not reported	0	Serous cystadenocarcinoma, NOS	2005	NA	not reported	Not Reported	8441-03-01	not reported	1386	released	NA	NA	Not Reported	NA	NA	NA	NA	NA	Alive	white	47	1958	not hispanic or latino	-17207	female	NA	NA	Pharmaceutical Therapy, NOS	yes	NA	NA	NA	NA	NA
TCGA-31-1946	TCGA-OV	chromothripsis	0.427954	4426	4006	NA	not reported	NA	not reported	not reported	No	Ovary	11146	Ovary	not reported	0	Serous cystadenocarcinoma, NOS	2006	NA	not reported	Not Reported	8441-03-01	not reported	918	released	NA	NA	Not Reported	NA	NA	NA	NA	NA	Alive	not reported	30	1976	not reported	-11146	female	NA	NA	Pharmaceutical Therapy, NOS	yes	NA	NA	NA	NA	NA
TCGA-31-1950	TCGA-OV	Non-chromothripsis	0.654086	927	12612	NA	not reported	NA	not reported	not reported	No	Ovary	28100	Ovary	not reported	0	Serous cystadenocarcinoma, NOS	2007	NA	not reported	Not Reported	8441-03-01	not reported	571	released	NA	NA	Not Reported	NA	NA	NA	NA	NA	Alive	white	76	1931	not hispanic or latino	-28100	female	NA	NA	Pharmaceutical Therapy, NOS	yes	NA	NA	NA	NA	NA
TCGA-31-1951	TCGA-OV	Non-chromothripsis	0.396255	4430	2481	NA	not reported	NA	not reported	not reported	No	Ovary	21352	Ovary	not reported	0	Serous cystadenocarcinoma, NOS	2007	NA	not reported	Not Reported	8441-03-01	not reported	684	released	NA	NA	Not Reported	NA	NA	NA	NA	NA	Alive	white	58	1949	not hispanic or latino	-21352	female	NA	NA	Pharmaceutical Therapy, NOS	yes	NA	NA	NA	NA	NA
TCGA-31-1953	TCGA-OV	Non-chromothripsis	0.847468	73	16746	NA	not reported	NA	not reported	not reported	No	Ovary	19064	Ovary	not reported	0	Serous cystadenocarcinoma, NOS	2008	NA	not reported	Not Reported	8441-03-01	not reported	204	released	NA	NA	Not Reported	NA	NA	NA	NA	NA	Alive	asian	52	1956	not hispanic or latino	-19064	female	NA	NA	Pharmaceutical Therapy, NOS	yes	NA	NA	NA	NA	NA
TCGA-31-1956	TCGA-OV	Non-chromothripsis	0.371874	6170	2153	NA	not reported	NA	not reported	not reported	No	Ovary	22100	Ovary	not reported	0	Serous cystadenocarcinoma, NOS	2005	NA	not reported	Not Reported	8441-03-01	not reported	1342	released	NA	NA	Not Reported	NA	NA	NA	NA	NA	Alive	white	60	1945	not hispanic or latino	-22100	female	NA	NA	Pharmaceutical Therapy, NOS	yes	NA	NA	NA	NA	NA
TCGA-31-1959	TCGA-OV	Non-chromothripsis	0.583123	9937	1384	NA	not reported	NA	not reported	not reported	No	Ovary	18247	Ovary	not reported	0	Serous cystadenocarcinoma, NOS	2009	NA	not reported	Not Reported	8441-03-01	not reported	67	released	NA	NA	Not Reported	NA	NA	NA	NA	NA	Alive	white	49	1960	not hispanic or latino	-18247	female	NA	NA	Pharmaceutical Therapy, NOS	yes	NA	NA	NA	NA	NA
TCGA-32-1970	TCGA-GBM	chromothripsis	0.897204	249	17655	NA	not reported	NA	not reported	not reported	No	Brain, NOS	21613	Brain, NOS	not reported	0	Glioblastoma	2005	NA	not reported	Not Reported	9440-03-01	not reported	468	released	NA	NA	Not Reported	NA	NA	NA	NA	2006	Dead	white	59	1946	not reported	-21613	male	468	NA	Pharmaceutical Therapy, NOS	yes	NA	NA	NA	NA	NA
TCGA-32-1980	TCGA-GBM	Non-chromothripsis	0.282503	4347	1300	NA	not reported	NA	not reported	not reported	No	Brain, NOS	26467	Brain, NOS	not reported	0	Glioblastoma	2008	NA	not reported	Not Reported	9440-03-01	not reported	36	released	NA	NA	Not Reported	NA	NA	NA	NA	2008	Dead	white	72	1936	not hispanic or latino	-26467	male	36	NA	Pharmaceutical Therapy, NOS	no	NA	NA	NA	NA	NA
TCGA-32-1982	TCGA-GBM	Non-chromothripsis	0.150889	886	2532	NA	not reported	NA	not reported	not reported	No	Brain, NOS	27764	Brain, NOS	not reported	0	Glioblastoma	2008	NA	not reported	Not Reported	9440-03-01	not reported	142	released	NA	NA	Not Reported	NA	NA	NA	NA	2008	Dead	white	76	1932	not hispanic or latino	-27764	female	142	NA	Pharmaceutical Therapy, NOS	not reported	NA	NA	NA	NA	NA
TCGA-32-2615	TCGA-GBM	Non-chromothripsis	0.19226	3197	291	NA	not reported	NA	not reported	not reported	No	Brain, NOS	22916	Brain, NOS	not reported	0	Glioblastoma	2009	NA	not reported	Not Reported	9440-03-01	not reported	485	released	NA	NA	Not Reported	NA	NA	NA	NA	2010	Dead	white	62	1947	not hispanic or latino	-22916	male	485	NA	Pharmaceutical Therapy, NOS	yes	NA	NA	NA	NA	NA
TCGA-32-2616	TCGA-GBM	Non-chromothripsis	0.173332	1478	1092	NA	not reported	NA	not reported	not reported	No	Brain, NOS	17781	Brain, NOS	not reported	0	Glioblastoma	2008	NA	not reported	Not Reported	9440-03-01	not reported	224	released	NA	NA	Not Reported	NA	NA	NA	NA	2008	Dead	white	48	1960	hispanic or latino	-17781	female	224	NA	Pharmaceutical Therapy, NOS	yes	NA	NA	NA	NA	NA
TCGA-32-2632	TCGA-GBM	Non-chromothripsis	0.187766	1427	3050	NA	not reported	NA	not reported	not reported	No	Brain, NOS	29281	Brain, NOS	not reported	0	Glioblastoma	2008	NA	not reported	Not Reported	9440-03-01	not reported	NA	released	NA	NA	Not Reported	NA	NA	NA	NA	2008	Dead	white	80	1928	not hispanic or latino	-29281	male	269	NA	Pharmaceutical Therapy, NOS	not reported	NA	NA	NA	NA	NA
TCGA-32-2634	TCGA-GBM	Non-chromothripsis	0.285191	3406	688	NA	not reported	NA	not reported	not reported	No	Brain, NOS	29964	Brain, NOS	not reported	0	Glioblastoma	2009	NA	not reported	Not Reported	9440-03-01	not reported	693	released	NA	NA	Not Reported	NA	NA	NA	NA	NA	Alive	white	82	1927	not hispanic or latino	-29964	male	NA	NA	Pharmaceutical Therapy, NOS	yes	NA	NA	NA	NA	NA
TCGA-32-2638	TCGA-GBM	Non-chromothripsis	0.177773	1958	2660	NA	not reported	NA	not reported	not reported	No	Brain, NOS	24658	Brain, NOS	not reported	0	Glioblastoma	2009	NA	not reported	Not Reported	9440-03-01	not reported	644	released	NA	NA	Not Reported	NA	NA	NA	NA	NA	Dead	white	67	1942	not hispanic or latino	-24658	male	766	NA	Pharmaceutical Therapy, NOS	yes	NA	NA	NA	NA	NA
TCGA-32-4213	TCGA-GBM	Non-chromothripsis	0.12678	1765	55	NA	not reported	NA	not reported	not reported	No	Brain, NOS	17237	Brain, NOS	not reported	0	Glioblastoma	2009	NA	not reported	Not Reported	9440-03-01	not reported	604	released	NA	NA	Not Reported	NA	NA	NA	NA	NA	Alive	white	47	1962	not hispanic or latino	-17237	female	NA	NA	Pharmaceutical Therapy, NOS	yes	NA	NA	NA	NA	NA
TCGA-32-5222	TCGA-GBM	chromothripsis	0.327286	1881	6202	NA	not reported	NA	not reported	not reported	No	Brain, NOS	24134	Brain, NOS	not reported	0	Glioblastoma	2010	NA	not reported	Not Reported	9440-03-01	not reported	323	released	NA	NA	Not Reported	NA	NA	NA	NA	NA	Dead	white	66	1944	not hispanic or latino	-24134	male	585	NA	Pharmaceutical Therapy, NOS	yes	NA	NA	NA	NA	NA
TCGA-33-4532	TCGA-LUSC	Non-chromothripsis	0.386972	3568	3811	NA	stage ib	NA	yes	not reported	No	Lower lobe, lung	25169	Lower lobe, lung	not reported	0	Squamous cell carcinoma, NOS	2001	NA	not reported	Not Reported	8070-03-01	not reported	2524	released	NA	NA	Not Reported	NA	2.90411	NA	NA	NA	Dead	white	68	1933	not hispanic or latino	-25169	male	3924	NA	Pharmaceutical Therapy, NOS	no	NA	NA	NA	NA	NA
TCGA-33-4533	TCGA-LUSC	Non-chromothripsis	0.922416	48	18352	NA	stage ib	NA	yes	not reported	No	Lung, NOS	28001	Lung, NOS	not reported	0	Squamous cell carcinoma, NOS	2001	NA	not reported	Not Reported	8070-03-01	not reported	4068	released	50	NA	Not Reported	NA	2.73973	NA	NA	NA	Alive	black or african american	76	1925	not hispanic or latino	-28001	female	NA	NA	Pharmaceutical Therapy, NOS	no	NA	NA	NA	NA	NA
TCGA-33-4538	TCGA-LUSC	Non-chromothripsis	0.643341	863	12662	NA	stage iiia	NA	no	not reported	Yes	Upper lobe, lung	24174	Upper lobe, lung	not reported	0	Squamous cell carcinoma, NOS	2002	NA	not reported	No	8070-03-01	not reported	NA	released	NA	NA	Not Reported	NA	2.79452	NA	NA	2010	Dead	white	66	1936	hispanic or latino	-24174	male	2979	NA	Pharmaceutical Therapy, NOS	yes	NA	NA	NA	NA	NA
TCGA-33-4547	TCGA-LUSC	Non-chromothripsis	0.414183	6220	1912	NA	stage ib	NA	no	not reported	No	Upper lobe, lung	25056	Upper lobe, lung	not reported	0	Squamous cell carcinoma, NOS	2007	NA	not reported	No	8070-03-01	not reported	2419	released	20	NA	Not Reported	NA	2.19178	NA	NA	NA	Alive	white	68	1939	not hispanic or latino	-25056	male	NA	NA	Pharmaceutical Therapy, NOS	no	NA	NA	NA	NA	NA
TCGA-33-4566	TCGA-LUSC	Non-chromothripsis	0.53748	2044	8772	NA	stage ib	NA	no	not reported	No	Upper lobe, lung	14643	Upper lobe, lung	not reported	0	Squamous cell carcinoma, NOS	1996	NA	not reported	No	8070-03-01	not reported	NA	released	NA	NA	Not Reported	NA	1.09589	NA	NA	2010	Dead	white	40	1956	not hispanic or latino	-14643	male	5287	NA	Pharmaceutical Therapy, NOS	not reported	NA	NA	NA	NA	NA
TCGA-33-4582	TCGA-LUSC	Non-chromothripsis	0.620162	1951	10337	NA	stage ia	NA	no	not reported	No	Lower lobe, lung	20402	Lower lobe, lung	not reported	0	Squamous cell carcinoma, NOS	2000	NA	not reported	No	8070-03-01	not reported	NA	released	NA	NA	Not Reported	NA	4.71233	NA	NA	2008	Dead	white	55	1945	not hispanic or latino	-20402	male	3149	NA	Pharmaceutical Therapy, NOS	yes	NA	NA	NA	NA	NA
TCGA-33-4583	TCGA-LUSC	Non-chromothripsis	0.813997	908	15801	NA	stage ia	NA	no	not reported	No	Lower lobe, lung	26799	Lower lobe, lung	not reported	0	Squamous cell carcinoma, NOS	1999	NA	not reported	No	8070-03-01	not reported	4299	released	46	NA	Not Reported	NA	2.52055	NA	NA	NA	Dead	white	73	1926	not hispanic or latino	-26799	male	4601	NA	Pharmaceutical Therapy, NOS	no	NA	NA	NA	NA	NA
TCGA-33-4586	TCGA-LUSC	Non-chromothripsis	0.626059	1049	12428	NA	stage iiia	NA	no	not reported	No	Lower lobe, lung	21148	Lower lobe, lung	not reported	0	Squamous cell carcinoma, NOS	2007	NA	not reported	No	8070-03-01	not reported	NA	released	43	NA	Not Reported	NA	5.91781	NA	NA	2008	Dead	white	57	1950	not hispanic or latino	-21148	male	428	NA	Pharmaceutical Therapy, NOS	yes	NA	NA	NA	NA	NA
TCGA-33-4587	TCGA-LUSC	Non-chromothripsis	0.8655	116	16476	NA	stage ib	NA	no	not reported	No	Middle lobe, lung	23062	Middle lobe, lung	not reported	0	Squamous cell carcinoma, small cell, nonkeratinizing	2003	NA	not reported	No	8073-03-01	not reported	NA	released	33	NA	Not Reported	NA	NA	NA	NA	2007	Dead	white	63	1940	not hispanic or latino	-23062	female	1656	NA	Pharmaceutical Therapy, NOS	yes	NA	NA	NA	NA	NA
TCGA-33-4589	TCGA-LUSC	Non-chromothripsis	0.997629	70	19789	NA	stage iib	NA	yes	not reported	No	Lung, NOS	22754	Lung, NOS	not reported	0	Squamous cell carcinoma, NOS	1992	NA	not reported	Not Reported	8070-03-01	not reported	NA	released	NA	NA	Not Reported	NA	2.46575	NA	NA	1992	Dead	white	62	1930	hispanic or latino	-22754	female	47	NA	Pharmaceutical Therapy, NOS	no	NA	NA	NA	NA	NA
TCGA-33-6737	TCGA-LUSC	Non-chromothripsis	0.671874	1294	13374	NA	stage iiia	NA	yes	not reported	No	Upper lobe, lung	26033	Upper lobe, lung	not reported	0	Squamous cell carcinoma, NOS	2008	NA	not reported	Not Reported	8070-03-01	not reported	NA	released	NA	NA	Not Reported	NA	1.09589	NA	NA	2009	Dead	white	71	1937	not reported	-26033	male	601	NA	Pharmaceutical Therapy, NOS	yes	NA	NA	NA	NA	NA
TCGA-33-6738	TCGA-LUSC	Non-chromothripsis	0.766108	1126	14227	NA	stage iiia	NA	no	not reported	No	Upper lobe, lung	29368	Upper lobe, lung	not reported	0	Squamous cell carcinoma, NOS	2009	NA	not reported	No	8070-03-01	not reported	1927	released	NA	NA	Not Reported	NA	2.73973	NA	NA	NA	Alive	white	80	1929	not reported	-29368	male	NA	NA	Pharmaceutical Therapy, NOS	yes	NA	NA	NA	NA	NA
TCGA-33-A4WN	TCGA-LUSC	Non-chromothripsis	0.842178	745	16779	NA	stage ib	NA	no	not reported	No	Upper lobe, lung	22268	Upper lobe, lung	not reported	0	Squamous cell carcinoma, NOS	2011	NA	not reported	No	8070-03-01	not reported	NA	released	NA	NA	Not Reported	NA	3.28767	NA	NA	2011	Dead	white	60	1951	not hispanic or latino	-22268	male	143	NA	Pharmaceutical Therapy, NOS	not reported	NA	NA	NA	NA	NA
TCGA-33-A5GW	TCGA-LUSC	Non-chromothripsis	0.360928	7103	546	NA	stage iia	NA	no	not reported	No	Lower lobe, lung	24586	Lower lobe, lung	not reported	0	Squamous cell carcinoma, NOS	2012	NA	not reported	No	8070-03-01	not reported	9	released	NA	NA	Not Reported	NA	2.73973	NA	NA	NA	Dead	white	67	1945	not hispanic or latino	-24586	male	9	NA	Pharmaceutical Therapy, NOS	no	NA	NA	NA	NA	NA
TCGA-33-AAS8	TCGA-LUSC	Non-chromothripsis	0.401417	6773	566	NA	stage ia	NA	no	not reported	No	Upper lobe, lung	21675	Upper lobe, lung	not reported	0	Squamous cell carcinoma, NOS	1998	NA	not reported	No	8070-03-01	not reported	NA	released	20	NA	Not Reported	NA	3.28767	NA	NA	2001	Dead	black or african american	59	1939	not hispanic or latino	-21675	female	1114	NA	Pharmaceutical Therapy, NOS	yes	NA	NA	NA	NA	NA
TCGA-33-AASB	TCGA-LUSC	Non-chromothripsis	0.632411	1540	10748	NA	stage ib	NA	no	not reported	No	Upper lobe, lung	24183	Upper lobe, lung	not reported	0	Squamous cell carcinoma, NOS	2002	NA	not reported	No	8070-03-01	not reported	NA	released	NA	NA	Not Reported	NA	2.19178	NA	NA	2002	Dead	black or african american	66	1936	not hispanic or latino	-24183	male	211	NA	Pharmaceutical Therapy, NOS	yes	NA	NA	NA	NA	NA
TCGA-33-AASD	TCGA-LUSC	Non-chromothripsis	0.710353	761	13902	NA	stage ia	NA	no	not reported	No	Lower lobe, lung	30623	Lower lobe, lung	not reported	0	Squamous cell carcinoma, NOS	2001	NA	not reported	No	8070-03-01	not reported	NA	released	NA	NA	Not Reported	NA	4.60274	NA	NA	2010	Dead	black or african american	83	1918	not hispanic or latino	-30623	male	2249	NA	Pharmaceutical Therapy, NOS	no	NA	NA	NA	NA	NA
TCGA-33-AASI	TCGA-LUSC	Non-chromothripsis	0.518294	9041	1414	NA	stage iib	NA	no	not reported	No	Lower lobe, lung	23965	Lower lobe, lung	not reported	0	Squamous cell carcinoma, NOS	2008	NA	not reported	No	8070-03-01	not reported	NA	released	NA	NA	Not Reported	NA	3.28767	NA	NA	2011	Dead	black or african american	65	1943	not hispanic or latino	-23965	female	1344	NA	Pharmaceutical Therapy, NOS	yes	NA	NA	NA	NA	NA
TCGA-33-AASJ	TCGA-LUSC	chromothripsis	0.713874	1131	13350	NA	stage ib	NA	no	not reported	No	Upper lobe, lung	22179	Upper lobe, lung	not reported	0	Squamous cell carcinoma, NOS	1999	NA	not reported	No	8070-03-01	not reported	NA	released	8	NA	Not Reported	NA	NA	NA	NA	2008	Dead	black or african american	60	1939	not hispanic or latino	-22179	male	3600	NA	Pharmaceutical Therapy, NOS	no	NA	NA	NA	NA	NA
TCGA-33-AASL	TCGA-LUSC	Non-chromothripsis	0.49737	7538	1791	NA	stage ia	NA	no	not reported	No	Upper lobe, lung	20940	Upper lobe, lung	not reported	0	Squamous cell carcinoma, NOS	2000	NA	not reported	No	8070-03-01	not reported	NA	released	NA	NA	Not Reported	NA	3.28767	NA	NA	2002	Dead	black or african american	57	1943	not hispanic or latino	-20940	female	826	NA	Pharmaceutical Therapy, NOS	yes	NA	NA	NA	NA	NA
TCGA-34-2596	TCGA-LUSC	chromothripsis	0.998104	858	19109	NA	stage iib	NA	no	not reported	No	Main bronchus	25574	Main bronchus	not reported	0	Squamous cell carcinoma, NOS	2004	NA	not reported	No	8070-03-01	not reported	80	released	NA	NA	Not Reported	NA	3.28767	NA	NA	2004	Dead	white	70	1934	not hispanic or latino	-25574	male	80	NA	Pharmaceutical Therapy, NOS	no	NA	NA	NA	NA	NA
TCGA-34-2600	TCGA-LUSC	Non-chromothripsis	0.626359	426	12270	NA	stage ia	NA	no	not reported	No	Lower lobe, lung	28072	Lower lobe, lung	not reported	0	Squamous cell carcinoma, NOS	2000	NA	not reported	No	8070-03-01	not reported	1874	released	NA	NA	Not Reported	NA	2.73973	NA	NA	2005	Dead	white	76	1924	not hispanic or latino	-28072	female	1874	NA	Pharmaceutical Therapy, NOS	no	NA	NA	NA	NA	NA
TCGA-34-2608	TCGA-LUSC	Non-chromothripsis	0.260889	5366	1611	NA	stage ib	NA	no	not reported	No	Upper lobe, lung	30958	Upper lobe, lung	not reported	0	Squamous cell carcinoma, NOS	1999	NA	not reported	No	8070-03-01	not reported	1000	released	NA	NA	Not Reported	NA	3.28767	NA	NA	2001	Dead	white	84	1915	not hispanic or latino	-30958	male	1000	NA	Pharmaceutical Therapy, NOS	no	NA	NA	NA	NA	NA
TCGA-34-5231	TCGA-LUSC	Non-chromothripsis	0.663901	38	13006	NA	stage ia	NA	no	not reported	No	Upper lobe, lung	26525	Upper lobe, lung	not reported	0	Squamous cell carcinoma, NOS	2006	NA	not reported	No	8070-03-01	not reported	1528	released	NA	NA	Not Reported	NA	2.73973	NA	NA	NA	Dead	white	72	1934	not hispanic or latino	-26525	male	1984	NA	Pharmaceutical Therapy, NOS	no	NA	NA	NA	NA	NA
TCGA-34-5232	TCGA-LUSC	Non-chromothripsis	0.828726	52	16412	NA	stage iia	NA	no	not reported	No	Upper lobe, lung	27633	Upper lobe, lung	not reported	0	Squamous cell carcinoma, NOS	2006	NA	not reported	No	8070-03-01	not reported	2471	released	NA	NA	Not Reported	NA	NA	NA	NA	NA	Alive	black or african american	75	1931	not hispanic or latino	-27633	female	NA	NA	Pharmaceutical Therapy, NOS	no	NA	NA	NA	NA	NA
TCGA-34-5234	TCGA-LUSC	Non-chromothripsis	0.0916865	1603	531	NA	stage ia	NA	no	not reported	No	Upper lobe, lung	26072	Upper lobe, lung	not reported	0	Squamous cell carcinoma, NOS	2007	NA	not reported	No	8070-03-01	not reported	2271	released	40	NA	Not Reported	NA	2.19178	NA	NA	NA	Alive	white	71	1936	not hispanic or latino	-26072	female	NA	NA	Pharmaceutical Therapy, NOS	no	NA	NA	NA	NA	NA
TCGA-34-5236	TCGA-LUSC	Non-chromothripsis	0.514378	7263	3512	NA	stage iib	NA	no	not reported	No	Upper lobe, lung	21935	Upper lobe, lung	not reported	0	Squamous cell carcinoma, NOS	2007	NA	not reported	No	8070-03-01	not reported	NA	released	NA	NA	Not Reported	NA	NA	NA	NA	2007	Dead	white	60	1947	not hispanic or latino	-21935	male	276	NA	Pharmaceutical Therapy, NOS	yes	NA	NA	NA	NA	NA
TCGA-34-5239	TCGA-LUSC	Non-chromothripsis	0.999223	848	19070	NA	stage iiia	NA	no	not reported	No	Upper lobe, lung	27528	Upper lobe, lung	not reported	0	Squamous cell carcinoma, NOS	2010	NA	not reported	No	8070-03-01	not reported	1834	released	NA	NA	Not Reported	NA	NA	NA	NA	NA	Alive	white	75	1935	not hispanic or latino	-27528	male	NA	NA	Pharmaceutical Therapy, NOS	yes	NA	NA	NA	NA	NA
TCGA-34-5240	TCGA-LUSC	Non-chromothripsis	0.506925	57	10811	NA	stage iib	NA	no	not reported	No	Upper lobe, lung	26735	Upper lobe, lung	not reported	0	Basaloid squamous cell carcinoma	2009	NA	not reported	No	8083-03-01	not reported	1541	released	NA	NA	Not Reported	NA	3.06849	NA	NA	NA	Alive	white	73	1936	not hispanic or latino	-26735	female	NA	NA	Pharmaceutical Therapy, NOS	yes	NA	NA	NA	NA	NA
TCGA-34-5241	TCGA-LUSC	Non-chromothripsis	1	0	19997	NA	stage ib	NA	no	not reported	No	Lower lobe, lung	29098	Lower lobe, lung	not reported	0	Squamous cell carcinoma, NOS	2009	NA	not reported	No	8070-03-01	not reported	428	released	25	NA	Not Reported	NA	1.36986	NA	NA	NA	Dead	white	79	1930	not hispanic or latino	-29098	male	515	NA	Pharmaceutical Therapy, NOS	no	NA	NA	NA	NA	NA
TCGA-34-5927	TCGA-LUSC	Non-chromothripsis	0.330107	5116	729	NA	stage ia	NA	no	not reported	No	Lower lobe, lung	25857	Lower lobe, lung	not reported	0	Squamous cell carcinoma, NOS	2009	NA	not reported	No	8070-03-01	not reported	1361	released	NA	NA	Not Reported	NA	NA	NA	NA	NA	Alive	white	70	1939	not reported	-25857	female	NA	NA	Pharmaceutical Therapy, NOS	yes	NA	NA	NA	NA	NA
TCGA-34-5928	TCGA-LUSC	Non-chromothripsis	0.983907	70	19576	NA	stage iib	NA	no	not reported	No	Lower lobe, lung	30334	Lower lobe, lung	not reported	0	Squamous cell carcinoma, NOS	2010	NA	not reported	No	8070-03-01	not reported	1196	released	NA	NA	Not Reported	NA	2.19178	NA	NA	NA	Alive	white	83	1927	not hispanic or latino	-30334	female	NA	NA	Pharmaceutical Therapy, NOS	no	NA	NA	NA	NA	NA
TCGA-34-5929	TCGA-LUSC	Non-chromothripsis	0.700823	73	15098	NA	stage ib	NA	no	not reported	No	Upper lobe, lung	28844	Upper lobe, lung	not reported	0	Squamous cell carcinoma, NOS	2010	NA	not reported	No	8070-03-01	not reported	NA	released	NA	NA	Not Reported	NA	2.19178	NA	NA	2010	Dead	white	78	1932	not hispanic or latino	-28844	female	151	NA	Pharmaceutical Therapy, NOS	no	NA	NA	NA	NA	NA
TCGA-34-7107	TCGA-LUSC	Non-chromothripsis	0.715087	420	14414	NA	stage ii	NA	no	not reported	No	Lower lobe, lung	25677	Lower lobe, lung	not reported	0	Squamous cell carcinoma, NOS	2011	NA	not reported	No	8070-03-01	not reported	NA	released	NA	NA	Not Reported	NA	NA	NA	NA	2011	Dead	white	70	1941	not hispanic or latino	-25677	male	34	NA	Pharmaceutical Therapy, NOS	not reported	NA	NA	NA	NA	NA
TCGA-34-8454	TCGA-LUSC	Non-chromothripsis	0.270422	3626	1283	NA	stage iiia	NA	no	not reported	No	Lower lobe, lung	22913	Lower lobe, lung	not reported	0	Squamous cell carcinoma, NOS	2011	NA	not reported	No	8070-03-01	not reported	1180	released	NA	NA	Not Reported	NA	4.93151	NA	NA	NA	Alive	white	62	1949	not hispanic or latino	-22913	female	NA	NA	Pharmaceutical Therapy, NOS	yes	NA	NA	NA	NA	NA
TCGA-34-8455	TCGA-LUSC	Non-chromothripsis	0.965785	908	18140	NA	stage iv	NA	no	not reported	No	Upper lobe, lung	24624	Upper lobe, lung	not reported	0	Squamous cell carcinoma, NOS	2011	NA	not reported	No	8070-03-01	not reported	NA	released	NA	NA	Not Reported	NA	2.73973	NA	NA	2011	Dead	white	67	1944	not hispanic or latino	-24624	male	123	NA	Pharmaceutical Therapy, NOS	no	NA	NA	NA	NA	NA
TCGA-34-8456	TCGA-LUSC	Non-chromothripsis	0.703805	48	14804	NA	stage iia	NA	no	not reported	No	Lower lobe, lung	26183	Lower lobe, lung	not reported	0	Squamous cell carcinoma, NOS	2011	NA	not reported	No	8070-03-01	not reported	804	released	NA	NA	Not Reported	NA	1.09589	NA	NA	NA	Alive	white	71	1940	not hispanic or latino	-26183	female	NA	NA	Pharmaceutical Therapy, NOS	no	NA	NA	NA	NA	NA
TCGA-34-A5IX	TCGA-LUSC	Non-chromothripsis	0.536691	1119	10388	NA	stage iib	NA	no	not reported	No	Lower lobe, lung	29391	Lower lobe, lung	not reported	0	Squamous cell carcinoma, NOS	2012	NA	not reported	No	8070-03-01	not reported	1031	released	NA	NA	Not Reported	NA	NA	NA	NA	NA	Alive	white	80	1932	not hispanic or latino	-29391	male	NA	NA	Pharmaceutical Therapy, NOS	no	NA	NA	NA	NA	NA
TCGA-35-3615	TCGA-LUAD	Non-chromothripsis	0.138036	1758	2586	NA	stage ib	NA	no	not reported	No	Upper lobe, lung	21076	Upper lobe, lung	not reported	0	Adenocarcinoma, NOS	2007	NA	not reported	No	8140-03-01	not reported	14	released	NA	NA	Not Reported	NA	NA	NA	NA	NA	Alive	white	57	1950	not hispanic or latino	-21076	male	NA	NA	Pharmaceutical Therapy, NOS	not reported	NA	NA	NA	NA	NA
TCGA-35-4122	TCGA-LUAD	Non-chromothripsis	0.591982	988	12701	NA	stage ia	NA	no	not reported	No	Upper lobe, lung	25491	Upper lobe, lung	not reported	0	Adenocarcinoma, NOS	2010	NA	not reported	No	8140-03-01	not reported	225	released	45	NA	Not Reported	NA	2.46575	NA	NA	NA	Alive	white	69	1941	not hispanic or latino	-25491	male	NA	NA	Pharmaceutical Therapy, NOS	not reported	NA	NA	NA	NA	NA
TCGA-35-4123	TCGA-LUAD	Non-chromothripsis	0.559747	5032	6049	NA	stage ia	NA	no	not reported	No	Upper lobe, lung	14064	Upper lobe, lung	not reported	0	Adenocarcinoma, NOS	2010	NA	not reported	No	8140-03-01	not reported	182	released	20	NA	Not Reported	NA	1.09589	NA	NA	NA	Alive	white	38	1972	not hispanic or latino	-14064	male	NA	NA	Pharmaceutical Therapy, NOS	not reported	NA	NA	NA	NA	NA
TCGA-35-5375	TCGA-LUAD	Non-chromothripsis	0.879589	2102	16621	NA	stage iiia	NA	no	not reported	No	Upper lobe, lung	22628	Upper lobe, lung	not reported	0	Adenocarcinoma, NOS	2010	NA	not reported	No	8140-03-01	not reported	264	released	35	NA	Not Reported	NA	1.91781	NA	NA	NA	Alive	white	61	1949	not hispanic or latino	-22628	male	NA	NA	Pharmaceutical Therapy, NOS	not reported	NA	NA	NA	NA	NA
TCGA-36-1568	TCGA-OV	Non-chromothripsis	0.355404	3836	4479	NA	not reported	NA	not reported	not reported	No	Ovary	19311	Ovary	not reported	0	Serous cystadenocarcinoma, NOS	2007	NA	not reported	Not Reported	8441-03-01	not reported	875	released	NA	NA	Not Reported	NA	NA	NA	NA	NA	Alive	not reported	52	1955	not reported	-19311	female	NA	NA	Pharmaceutical Therapy, NOS	yes	NA	NA	NA	NA	NA
TCGA-36-1569	TCGA-OV	Non-chromothripsis	0.870609	443	17725	NA	not reported	NA	not reported	not reported	No	Ovary	19151	Ovary	not reported	0	Serous cystadenocarcinoma, NOS	2007	NA	not reported	Not Reported	8441-03-01	not reported	885	released	NA	NA	Not Reported	NA	NA	NA	NA	NA	Alive	white	52	1955	not reported	-19151	female	NA	NA	Pharmaceutical Therapy, NOS	yes	NA	NA	NA	NA	NA
TCGA-36-1570	TCGA-OV	Non-chromothripsis	0.409256	3895	4188	NA	not reported	NA	not reported	not reported	No	Ovary	17956	Ovary	not reported	0	Serous cystadenocarcinoma, NOS	2007	NA	not reported	Not Reported	8441-03-01	not reported	655	released	NA	NA	Not Reported	NA	NA	NA	NA	NA	Alive	white	49	1958	not reported	-17956	female	NA	NA	Pharmaceutical Therapy, NOS	yes	NA	NA	NA	NA	NA
TCGA-36-1571	TCGA-OV	chromothripsis	0.636273	1095	12921	NA	not reported	NA	not reported	not reported	No	Ovary	19608	Ovary	not reported	0	Serous cystadenocarcinoma, NOS	2007	NA	not reported	Not Reported	8441-03-01	not reported	695	released	NA	NA	Not Reported	NA	NA	NA	NA	2008	Dead	white	53	1954	not reported	-19608	female	695	NA	Pharmaceutical Therapy, NOS	yes	NA	NA	NA	NA	NA
TCGA-36-1574	TCGA-OV	Non-chromothripsis	0.406808	5064	2994	NA	not reported	NA	not reported	not reported	No	Ovary	17847	Ovary	not reported	0	Serous cystadenocarcinoma, NOS	2007	NA	not reported	Not Reported	8441-03-01	not reported	686	released	NA	NA	Not Reported	NA	NA	NA	NA	NA	Alive	asian	48	1959	not reported	-17847	female	NA	NA	Pharmaceutical Therapy, NOS	yes	NA	NA	NA	NA	NA
TCGA-36-1576	TCGA-OV	chromothripsis	0.939775	73	18807	NA	not reported	NA	not reported	not reported	No	Ovary	27778	Ovary	not reported	0	Serous cystadenocarcinoma, NOS	2006	NA	not reported	Not Reported	8441-03-01	not reported	915	released	NA	NA	Not Reported	NA	NA	NA	NA	NA	Alive	not reported	76	1930	not reported	-27778	female	NA	NA	Pharmaceutical Therapy, NOS	yes	NA	NA	NA	NA	NA
TCGA-36-1577	TCGA-OV	chromothripsis	0.451135	6808	1930	NA	not reported	NA	not reported	not reported	No	Ovary	15804	Ovary	not reported	0	Serous cystadenocarcinoma, NOS	2007	NA	not reported	Not Reported	8441-03-01	not reported	783	released	NA	NA	Not Reported	NA	NA	NA	NA	NA	Alive	asian	43	1964	not reported	-15804	female	NA	NA	Pharmaceutical Therapy, NOS	yes	NA	NA	NA	NA	NA
TCGA-36-1580	TCGA-OV	Non-chromothripsis	0.90738	527	17679	NA	not reported	NA	not reported	not reported	No	Ovary	29992	Ovary	not reported	0	Serous cystadenocarcinoma, NOS	2007	NA	not reported	Not Reported	8441-03-01	not reported	737	released	NA	NA	Not Reported	NA	NA	NA	NA	2009	Dead	not reported	82	1925	not reported	-29992	female	737	NA	Pharmaceutical Therapy, NOS	yes	NA	NA	NA	NA	NA
TCGA-36-1581	TCGA-OV	Non-chromothripsis	0.565606	722	11630	NA	not reported	NA	not reported	not reported	No	Ovary	23272	Ovary	not reported	0	Serous cystadenocarcinoma, NOS	2007	NA	not reported	Not Reported	8441-03-01	not reported	751	released	NA	NA	Not Reported	NA	NA	NA	NA	NA	Alive	white	63	1944	not reported	-23272	female	NA	NA	Pharmaceutical Therapy, NOS	yes	NA	NA	NA	NA	NA
TCGA-37-3783	TCGA-LUSC	Non-chromothripsis	0.307838	3423	3950	NA	stage iiia	NA	no	not reported	No	Upper lobe, lung	18728	Upper lobe, lung	not reported	0	Squamous cell carcinoma, NOS	2006	NA	not reported	No	8070-03-01	not reported	122	released	NA	NA	Not Reported	NA	NA	NA	NA	NA	Alive	white	51	1955	not hispanic or latino	-18728	male	NA	NA	Pharmaceutical Therapy, NOS	not reported	NA	NA	NA	NA	NA
TCGA-37-3789	TCGA-LUSC	Non-chromothripsis	0.37204	4912	2880	NA	stage ib	NA	no	not reported	No	Upper lobe, lung	23782	Upper lobe, lung	not reported	0	Squamous cell carcinoma, NOS	2006	NA	not reported	No	8070-03-01	not reported	13	released	NA	NA	Not Reported	NA	NA	NA	NA	NA	Alive	white	65	1941	not hispanic or latino	-23782	male	NA	NA	Pharmaceutical Therapy, NOS	not reported	NA	NA	NA	NA	NA
TCGA-37-3792	TCGA-LUSC	Non-chromothripsis	0.601543	1128	10935	NA	stage ib	NA	no	not reported	No	Upper lobe, lung	25502	Upper lobe, lung	not reported	0	Squamous cell carcinoma, NOS	2006	NA	not reported	No	8070-03-01	not reported	12	released	NA	NA	Not Reported	NA	NA	NA	NA	NA	Alive	white	69	1937	not hispanic or latino	-25502	male	NA	NA	Pharmaceutical Therapy, NOS	not reported	NA	NA	NA	NA	NA
TCGA-37-3792	TCGA-LUSC	Non-chromothripsis	0.608279	1241	11011	NA	stage ib	NA	no	not reported	No	Upper lobe, lung	25502	Upper lobe, lung	not reported	0	Squamous cell carcinoma, NOS	2006	NA	not reported	No	8070-03-01	not reported	12	released	NA	NA	Not Reported	NA	NA	NA	NA	NA	Alive	white	69	1937	not hispanic or latino	-25502	male	NA	NA	Pharmaceutical Therapy, NOS	not reported	NA	NA	NA	NA	NA
TCGA-37-4129	TCGA-LUSC	Non-chromothripsis	0.200008	3502	255	NA	stage ia	NA	no	not reported	No	Middle lobe, lung	19154	Middle lobe, lung	not reported	0	Squamous cell carcinoma, NOS	2010	NA	not reported	No	8070-03-01	not reported	242	released	30	NA	Not Reported	NA	1.64384	NA	NA	NA	Alive	white	52	1958	not hispanic or latino	-19154	female	NA	NA	Pharmaceutical Therapy, NOS	no	NA	NA	NA	NA	NA
TCGA-37-4130	TCGA-LUSC	Non-chromothripsis	0.957255	886	18751	NA	stage ia	NA	no	not reported	No	Upper lobe, lung	20652	Upper lobe, lung	not reported	0	Squamous cell carcinoma, NOS	2010	NA	not reported	No	8070-03-01	not reported	247	released	25	NA	Not Reported	NA	1.36986	NA	NA	NA	Alive	white	56	1954	not hispanic or latino	-20652	male	NA	NA	Pharmaceutical Therapy, NOS	not reported	NA	NA	NA	NA	NA
TCGA-37-4132	TCGA-LUSC	chromothripsis	0.24316	4340	1217	NA	stage iv	NA	no	not reported	No	Lower lobe, lung	22520	Lower lobe, lung	not reported	0	Squamous cell carcinoma, NOS	2010	NA	not reported	No	8070-03-01	not reported	227	released	NA	NA	Not Reported	NA	NA	NA	NA	NA	Alive	white	61	1949	not hispanic or latino	-22520	female	NA	NA	Pharmaceutical Therapy, NOS	no	NA	NA	NA	NA	NA
TCGA-37-4132	TCGA-LUSC	chromothripsis	0.302384	4683	1339	NA	stage iv	NA	no	not reported	No	Lower lobe, lung	22520	Lower lobe, lung	not reported	0	Squamous cell carcinoma, NOS	2010	NA	not reported	No	8070-03-01	not reported	227	released	NA	NA	Not Reported	NA	NA	NA	NA	NA	Alive	white	61	1949	not hispanic or latino	-22520	female	NA	NA	Pharmaceutical Therapy, NOS	no	NA	NA	NA	NA	NA
TCGA-37-4133	TCGA-LUSC	Non-chromothripsis	0.7525	347	14589	NA	stage iiia	NA	no	not reported	No	Lung, NOS	23083	Lung, NOS	not reported	0	Squamous cell carcinoma, NOS	2010	NA	not reported	No	8070-03-01	not reported	238	released	40	NA	Not Reported	NA	2.19178	NA	NA	NA	Alive	white	63	1947	not hispanic or latino	-23083	male	NA	NA	Pharmaceutical Therapy, NOS	not reported	NA	NA	NA	NA	NA
TCGA-37-4135	TCGA-LUSC	Non-chromothripsis	0.573016	827	10714	NA	stage ib	NA	no	not reported	No	Lower lobe, lung	25041	Lower lobe, lung	not reported	0	Squamous cell carcinoma, NOS	2010	NA	not reported	No	8070-03-01	not reported	207	released	45	NA	Not Reported	NA	2.46575	NA	NA	NA	Alive	white	68	1942	not hispanic or latino	-25041	male	NA	NA	Pharmaceutical Therapy, NOS	not reported	NA	NA	NA	NA	NA
TCGA-37-4135	TCGA-LUSC	Non-chromothripsis	0.576259	1743	10814	NA	stage ib	NA	no	not reported	No	Lower lobe, lung	25041	Lower lobe, lung	not reported	0	Squamous cell carcinoma, NOS	2010	NA	not reported	No	8070-03-01	not reported	207	released	45	NA	Not Reported	NA	2.46575	NA	NA	NA	Alive	white	68	1942	not hispanic or latino	-25041	male	NA	NA	Pharmaceutical Therapy, NOS	not reported	NA	NA	NA	NA	NA
TCGA-37-4141	TCGA-LUSC	Non-chromothripsis	0.664372	101	12368	NA	stage ia	NA	no	not reported	No	Upper lobe, lung	24048	Upper lobe, lung	not reported	0	Squamous cell carcinoma, NOS	2010	NA	not reported	No	8070-03-01	not reported	12	released	NA	NA	Not Reported	NA	NA	NA	NA	NA	Alive	white	65	1945	not hispanic or latino	-24048	female	NA	NA	Pharmaceutical Therapy, NOS	not reported	NA	NA	NA	NA	NA
TCGA-37-4141	TCGA-LUSC	Non-chromothripsis	0.664562	106	12411	NA	stage ia	NA	no	not reported	No	Upper lobe, lung	24048	Upper lobe, lung	not reported	0	Squamous cell carcinoma, NOS	2010	NA	not reported	No	8070-03-01	not reported	12	released	NA	NA	Not Reported	NA	NA	NA	NA	NA	Alive	white	65	1945	not hispanic or latino	-24048	female	NA	NA	Pharmaceutical Therapy, NOS	not reported	NA	NA	NA	NA	NA
TCGA-37-5819	TCGA-LUSC	chromothripsis	0.65278	1151	11497	NA	stage iiia	NA	no	not reported	No	Upper lobe, lung	23726	Upper lobe, lung	not reported	0	Squamous cell carcinoma, NOS	2010	NA	not reported	No	8070-03-01	not reported	103	released	45	NA	Not Reported	NA	2.46575	NA	NA	NA	Alive	white	64	1946	not hispanic or latino	-23726	male	NA	NA	Pharmaceutical Therapy, NOS	not reported	NA	NA	NA	NA	NA
TCGA-37-A5EL	TCGA-LUSC	Non-chromothripsis	0.996974	134	19107	NA	stage iib	NA	no	not reported	No	Upper lobe, lung	19371	Upper lobe, lung	not reported	0	Squamous cell carcinoma, NOS	2011	NA	not reported	No	8070-03-01	not reported	454	released	NA	NA	Not Reported	NA	NA	NA	NA	NA	Dead	white	53	1958	not hispanic or latino	-19371	male	1143	NA	Pharmaceutical Therapy, NOS	yes	NA	NA	NA	NA	NA
TCGA-37-A5EN	TCGA-LUSC	Non-chromothripsis	0.70181	927	12428	NA	stage iiib	NA	no	not reported	No	Middle lobe, lung	21600	Middle lobe, lung	not reported	0	Squamous cell carcinoma, NOS	2011	NA	not reported	No	8070-03-01	not reported	660	released	NA	NA	Not Reported	NA	NA	NA	NA	NA	Alive	white	59	1952	not hispanic or latino	-21600	male	NA	NA	Pharmaceutical Therapy, NOS	no	NA	NA	NA	NA	NA
TCGA-38-4625	TCGA-LUAD	Non-chromothripsis	0.639852	367	11713	NA	stage ib	NA	no	not reported	No	Upper lobe, lung	24241	Upper lobe, lung	not reported	0	Adenocarcinoma, NOS	2002	NA	not reported	No	8140-03-01	not reported	2973	released	NA	NA	Not Reported	NA	2.73973	NA	NA	NA	Alive	white	66	1936	not hispanic or latino	-24241	female	NA	NA	Pharmaceutical Therapy, NOS	no	NA	NA	NA	NA	NA
TCGA-38-4626	TCGA-LUAD	Non-chromothripsis	0.0427373	208	732	NA	not reported	NA	no	not reported	No	Upper lobe, lung	20903	Upper lobe, lung	not reported	0	Adenocarcinoma, NOS	2003	NA	not reported	No	8140-03-01	not reported	3674	released	NA	NA	Not Reported	NA	2.19178	NA	NA	NA	Alive	white	57	1946	not hispanic or latino	-20903	female	NA	NA	Pharmaceutical Therapy, NOS	no	NA	NA	NA	NA	NA
TCGA-38-4626	TCGA-LUAD	Non-chromothripsis	0.0198708	49	333	NA	not reported	NA	no	not reported	No	Upper lobe, lung	20903	Upper lobe, lung	not reported	0	Adenocarcinoma, NOS	2003	NA	not reported	No	8140-03-01	not reported	3674	released	NA	NA	Not Reported	NA	2.19178	NA	NA	NA	Alive	white	57	1946	not hispanic or latino	-20903	female	NA	NA	Pharmaceutical Therapy, NOS	no	NA	NA	NA	NA	NA
TCGA-38-4627	TCGA-LUAD	Non-chromothripsis	0.40693	7230	542	NA	stage iia	NA	no	not reported	No	Upper lobe, lung	23510	Upper lobe, lung	not reported	0	Adenocarcinoma, NOS	2003	NA	not reported	No	8140-03-01	not reported	NA	released	NA	NA	Not Reported	NA	NA	NA	NA	2006	Dead	white	64	1939	not hispanic or latino	-23510	female	1147	NA	Pharmaceutical Therapy, NOS	no	NA	NA	NA	NA	NA
TCGA-38-4627	TCGA-LUAD	Non-chromothripsis	0.405572	6024	991	NA	stage iia	NA	no	not reported	No	Upper lobe, lung	23510	Upper lobe, lung	not reported	0	Adenocarcinoma, NOS	2003	NA	not reported	No	8140-03-01	not reported	NA	released	NA	NA	Not Reported	NA	NA	NA	NA	2006	Dead	white	64	1939	not hispanic or latino	-23510	female	1147	NA	Pharmaceutical Therapy, NOS	no	NA	NA	NA	NA	NA
TCGA-38-4628	TCGA-LUAD	Non-chromothripsis	0.985711	88	19500	NA	stage iib	NA	no	not reported	No	Upper lobe, lung	24057	Upper lobe, lung	not reported	0	Adenocarcinoma, NOS	2002	NA	not reported	No	8140-03-01	not reported	NA	released	NA	NA	Not Reported	NA	NA	NA	NA	2006	Dead	white	65	1937	not hispanic or latino	-24057	female	1492	NA	Pharmaceutical Therapy, NOS	no	NA	NA	NA	NA	NA
TCGA-38-4629	TCGA-LUAD	Non-chromothripsis	0.729624	12523	2430	NA	stage iib	NA	yes	not reported	No	Upper lobe, lung	25104	Upper lobe, lung	not reported	0	Adenocarcinoma, NOS	2003	NA	not reported	Not Reported	8140-03-01	not reported	NA	released	NA	NA	Not Reported	NA	5.47945	NA	NA	2005	Dead	white	68	1935	not hispanic or latino	-25104	male	864	NA	Pharmaceutical Therapy, NOS	no	NA	NA	NA	NA	NA
TCGA-38-4630	TCGA-LUAD	chromothripsis	0.396325	5627	3636	NA	stage ib	NA	yes	not reported	No	Upper lobe, lung	27667	Upper lobe, lung	not reported	0	Papillary adenocarcinoma, NOS	2000	NA	not reported	Not Reported	8260-03-01	not reported	NA	released	NA	NA	Not Reported	NA	NA	NA	NA	2002	Dead	white	75	1925	not hispanic or latino	-27667	female	1073	NA	Pharmaceutical Therapy, NOS	no	NA	NA	NA	NA	NA
TCGA-38-4632	TCGA-LUAD	Non-chromothripsis	0.784512	851	16173	NA	stage iv	NA	no	not reported	No	Upper lobe, lung	15418	Upper lobe, lung	not reported	0	Adenocarcinoma, NOS	1998	NA	not reported	No	8140-03-01	not reported	NA	released	NA	NA	Not Reported	NA	0.547945	NA	NA	2001	Dead	black or african american	42	1956	not hispanic or latino	-15418	male	1357	NA	Pharmaceutical Therapy, NOS	no	NA	NA	NA	NA	NA
TCGA-38-6178	TCGA-LUAD	Non-chromothripsis	0.817647	59	17016	NA	stage iiia	NA	yes	not reported	No	Upper lobe, lung	25593	Upper lobe, lung	not reported	0	Adenocarcinoma, NOS	2010	NA	not reported	Not Reported	8140-03-01	not reported	448	released	NA	NA	Not Reported	NA	NA	NA	NA	NA	Alive	white	70	1940	not hispanic or latino	-25593	female	NA	NA	Pharmaceutical Therapy, NOS	yes	NA	NA	NA	NA	NA
TCGA-38-7271	TCGA-LUAD	Non-chromothripsis	0.00514063	67	49	NA	stage ia	NA	yes	not reported	No	Upper lobe, lung	26440	Upper lobe, lung	not reported	0	Adenocarcinoma, NOS	2006	NA	not reported	Not Reported	8140-03-01	not reported	NA	released	28	NA	Not Reported	NA	1.36986	NA	NA	2008	Dead	white	72	1934	not hispanic or latino	-26440	female	800	NA	Pharmaceutical Therapy, NOS	no	NA	NA	NA	NA	NA
TCGA-38-A44F	TCGA-LUAD	Non-chromothripsis	0.000130698	844	5	NA	stage ib	NA	no	not reported	No	Upper lobe, lung	29534	Upper lobe, lung	not reported	0	Acinar cell carcinoma	2012	NA	not reported	No	8550-03-01	not reported	133	released	12	NA	Not Reported	NA	0.657534	NA	NA	NA	Alive	white	80	1932	not hispanic or latino	-29534	male	NA	NA	Pharmaceutical Therapy, NOS	no	NA	NA	NA	NA	NA
TCGA-39-5011	TCGA-LUSC	chromothripsis	0.504256	960	10631	NA	stage ia	NA	no	not reported	No	Lung, NOS	25788	Lung, NOS	not reported	0	Squamous cell carcinoma, NOS	2002	NA	not reported	No	8070-03-01	not reported	4053	released	NA	NA	Not Reported	NA	2.46575	NA	NA	NA	Alive	white	70	1932	not hispanic or latino	-25788	female	NA	NA	Pharmaceutical Therapy, NOS	no	NA	NA	NA	NA	NA
TCGA-39-5016	TCGA-LUSC	Non-chromothripsis	0.516079	916	10099	NA	stage iia	NA	no	not reported	No	Lower lobe, lung	16306	Lower lobe, lung	not reported	0	Basaloid squamous cell carcinoma	2003	NA	not reported	No	8083-03-01	not reported	3850	released	NA	NA	Not Reported	NA	2.19178	NA	NA	NA	Alive	white	44	1959	not reported	-16306	male	NA	NA	Pharmaceutical Therapy, NOS	no	NA	NA	NA	NA	NA
TCGA-39-5019	TCGA-LUSC	chromothripsis	0.852991	1162	16631	NA	stage ib	NA	no	not reported	No	Upper lobe, lung	25756	Upper lobe, lung	not reported	0	Squamous cell carcinoma, NOS	2004	NA	not reported	No	8070-03-01	not reported	3387	released	NA	NA	Not Reported	NA	1.64384	NA	NA	NA	Alive	white	70	1934	not hispanic or latino	-25756	male	NA	NA	Pharmaceutical Therapy, NOS	no	NA	NA	NA	NA	NA
TCGA-39-5021	TCGA-LUSC	Non-chromothripsis	0.484895	5845	3870	NA	stage ib	NA	no	not reported	No	Upper lobe, lung	25895	Upper lobe, lung	not reported	0	Squamous cell carcinoma, NOS	2004	NA	not reported	No	8070-03-01	not reported	2086	released	57	NA	Not Reported	NA	6.24658	NA	NA	2009	Dead	white	70	1934	not hispanic or latino	-25895	male	2086	NA	Pharmaceutical Therapy, NOS	no	NA	NA	NA	NA	NA
TCGA-39-5022	TCGA-LUSC	Non-chromothripsis	0.194058	2201	2977	NA	stage ib	NA	no	not reported	No	Upper lobe, lung	27856	Upper lobe, lung	not reported	0	Squamous cell carcinoma, NOS	2005	NA	not reported	No	8070-03-01	not reported	NA	released	9	NA	Not Reported	NA	1.91781	NA	NA	2009	Dead	white	76	1929	not hispanic or latino	-27856	male	1679	NA	Pharmaceutical Therapy, NOS	no	NA	NA	NA	NA	NA
TCGA-39-5024	TCGA-LUSC	Non-chromothripsis	0.261223	2389	3176	NA	stage iiia	NA	no	not reported	No	Lung, NOS	23975	Lung, NOS	not reported	0	Squamous cell carcinoma, NOS	2005	NA	not reported	No	8070-03-01	not reported	2510	released	41	NA	Not Reported	NA	2.19178	NA	NA	NA	Alive	white	65	1940	not hispanic or latino	-23975	female	NA	NA	Pharmaceutical Therapy, NOS	yes	NA	NA	NA	NA	NA
TCGA-39-5027	TCGA-LUSC	Non-chromothripsis	0.999107	49	19041	NA	stage ib	NA	no	not reported	No	Lower lobe, lung	26714	Lower lobe, lung	not reported	0	Squamous cell carcinoma, NOS	2006	NA	not reported	No	8070-03-01	not reported	3108	released	56	NA	Not Reported	NA	2.19178	NA	NA	NA	Alive	white	73	1933	not hispanic or latino	-26714	male	NA	NA	Pharmaceutical Therapy, NOS	no	NA	NA	NA	NA	NA
TCGA-39-5028	TCGA-LUSC	Non-chromothripsis	0.768992	977	15289	NA	stage iiia	NA	no	not reported	No	Upper lobe, lung	27707	Upper lobe, lung	not reported	0	Squamous cell carcinoma, NOS	2006	NA	not reported	No	8070-03-01	not reported	52	released	35	NA	Not Reported	NA	1.64384	NA	NA	2006	Dead	white	75	1931	not hispanic or latino	-27707	male	52	NA	Pharmaceutical Therapy, NOS	no	NA	NA	NA	NA	NA
TCGA-39-5029	TCGA-LUSC	Non-chromothripsis	0.714665	984	13765	NA	stage iiia	NA	no	not reported	No	Lower lobe, lung	24713	Lower lobe, lung	not reported	0	Squamous cell carcinoma, NOS	2006	NA	not reported	No	8070-03-01	not reported	NA	released	48	NA	Not Reported	NA	10.5205	NA	NA	2008	Dead	white	67	1939	hispanic or latino	-24713	male	740	NA	Pharmaceutical Therapy, NOS	yes	NA	NA	NA	NA	NA
TCGA-39-5030	TCGA-LUSC	Non-chromothripsis	0.351043	4567	1298	NA	stage iiia	NA	no	not reported	No	Lower lobe, lung	29893	Lower lobe, lung	not reported	0	Squamous cell carcinoma, NOS	2006	NA	not reported	No	8070-03-01	not reported	59	released	11	NA	Not Reported	NA	0.438356	NA	NA	2006	Dead	asian	81	1925	not reported	-29893	female	59	NA	Pharmaceutical Therapy, NOS	no	NA	NA	NA	NA	NA
TCGA-39-5031	TCGA-LUSC	Non-chromothripsis	0.587199	785	10106	NA	stage ia	NA	no	not reported	No	Upper lobe, lung	28106	Upper lobe, lung	not reported	0	Squamous cell carcinoma, NOS	2007	NA	not reported	No	8070-03-01	not reported	833	released	51	NA	Not Reported	NA	3.28767	NA	NA	NA	Dead	not reported	76	1931	not reported	-28106	female	1841	NA	Pharmaceutical Therapy, NOS	no	NA	NA	NA	NA	NA
TCGA-39-5034	TCGA-LUSC	Non-chromothripsis	0.684229	706	13055	NA	stage iib	NA	no	not reported	No	Upper lobe, lung	26682	Upper lobe, lung	not reported	0	Squamous cell carcinoma, NOS	2007	NA	not reported	No	8070-03-01	not reported	1107	released	57	NA	Not Reported	NA	4.60274	NA	NA	2010	Dead	white	73	1934	not hispanic or latino	-26682	female	1107	NA	Pharmaceutical Therapy, NOS	no	NA	NA	NA	NA	NA
TCGA-39-5035	TCGA-LUSC	Non-chromothripsis	0.750788	88	15081	NA	stage ia	NA	no	not reported	No	Lower lobe, lung	26383	Lower lobe, lung	not reported	0	Squamous cell carcinoma, NOS	2007	NA	not reported	No	8070-03-01	not reported	2080	released	47	NA	Not Reported	NA	2.57534	NA	NA	NA	Alive	white	72	1935	not hispanic or latino	-26383	female	NA	NA	Pharmaceutical Therapy, NOS	no	NA	NA	NA	NA	NA
TCGA-39-5036	TCGA-LUSC	Non-chromothripsis	0.707928	606	14089	NA	stage ib	NA	no	not reported	No	Upper lobe, lung	26963	Upper lobe, lung	not reported	0	Squamous cell carcinoma, NOS	2007	NA	not reported	No	8070-03-01	not reported	2165	released	43	NA	Not Reported	NA	3.45205	NA	NA	NA	Alive	white	73	1934	not reported	-26963	male	NA	NA	Pharmaceutical Therapy, NOS	no	NA	NA	NA	NA	NA
TCGA-39-5037	TCGA-LUSC	Non-chromothripsis	0.972362	493	18568	NA	stage iia	NA	no	not reported	No	Lower lobe, lung	23868	Lower lobe, lung	not reported	0	Squamous cell carcinoma, NOS	2007	NA	not reported	No	8070-03-01	not reported	1690	released	NA	NA	Not Reported	NA	1.42466	NA	NA	NA	Alive	white	65	1942	not hispanic or latino	-23868	male	NA	NA	Pharmaceutical Therapy, NOS	yes	NA	NA	NA	NA	NA
TCGA-39-5039	TCGA-LUSC	Non-chromothripsis	0.330624	6824	487	NA	stage iia	NA	yes	not reported	No	Upper lobe, lung	27781	Upper lobe, lung	not reported	0	Squamous cell carcinoma, NOS	2008	NA	not reported	Not Reported	8070-03-01	not reported	544	released	34	NA	Not Reported	NA	3.50685	NA	NA	2009	Dead	white	76	1932	not reported	-27781	male	544	NA	Pharmaceutical Therapy, NOS	no	NA	NA	NA	NA	NA
TCGA-39-5040	TCGA-LUSC	chromothripsis	0.70515	1094	14286	NA	stage iiia	NA	no	not reported	No	Upper lobe, lung	21790	Upper lobe, lung	not reported	0	Squamous cell carcinoma, NOS	2008	NA	not reported	No	8070-03-01	not reported	NA	released	41	NA	Not Reported	NA	3.28767	NA	NA	2009	Dead	white	59	1949	not hispanic or latino	-21790	male	519	NA	Pharmaceutical Therapy, NOS	yes	NA	NA	NA	NA	NA
TCGA-3A-A9I7	TCGA-PAAD	Non-chromothripsis	0.00120101	848	31	NA	stage iib	NA	no	not reported	No	Head of pancreas	16766	Head of pancreas	not reported	0	Infiltrating duct carcinoma, NOS	2010	NA	not reported	No	8500-03-01	not reported	1323	released	NA	NA	Yes	NA	NA	NA	NA	NA	Alive	black or african american	45	1965	not hispanic or latino	-16766	male	NA	NA	Pharmaceutical Therapy, NOS	yes	NA	NA	NA	NA	NA
TCGA-3A-A9I9	TCGA-PAAD	chromothripsis	0.353209	4887	1728	NA	stage iia	NA	no	not reported	No	Head of pancreas	24731	Head of pancreas	not reported	0	Infiltrating duct carcinoma, NOS	2011	NA	not reported	No	8500-03-01	not reported	NA	released	NA	NA	Yes	NA	4.10959	NA	NA	2012	Dead	white	67	1944	not hispanic or latino	-24731	male	634	NA	Pharmaceutical Therapy, NOS	yes	NA	NA	NA	NA	NA
TCGA-3A-A9IC	TCGA-PAAD	Non-chromothripsis	0.358996	5004	1834	NA	stage iib	NA	no	not reported	No	Head of pancreas	22400	Head of pancreas	not reported	0	Infiltrating duct carcinoma, NOS	2011	NA	not reported	No	8500-03-01	not reported	NA	released	NA	NA	Yes	NA	NA	NA	NA	2013	Dead	white	61	1950	not hispanic or latino	-22400	female	738	NA	Pharmaceutical Therapy, NOS	yes	NA	NA	NA	NA	NA
TCGA-3A-A9IH	TCGA-PAAD	chromothripsis	0.236562	4614	185	NA	stage ia	NA	no	not reported	No	Body of pancreas	24174	Body of pancreas	not reported	0	Infiltrating duct carcinoma, NOS	2012	NA	not reported	No	8500-03-01	not reported	1021	released	NA	NA	Yes	NA	NA	NA	NA	NA	Alive	white	66	1946	not hispanic or latino	-24174	female	NA	NA	Pharmaceutical Therapy, NOS	yes	NA	NA	NA	NA	NA
TCGA-3A-A9IJ	TCGA-PAAD	Non-chromothripsis	0.00390168	870	33	NA	stage ib	NA	yes	not reported	No	Head of pancreas	23791	Head of pancreas	not reported	0	Neuroendocrine carcinoma, NOS	2009	NA	not reported	No	8246-03-01	not reported	1854	released	30	NA	No	NA	1.36986	NA	NA	NA	Alive	white	65	1944	not hispanic or latino	-23791	male	NA	NA	Pharmaceutical Therapy, NOS	no	NA	NA	NA	NA	NA
TCGA-3A-A9IL	TCGA-PAAD	Non-chromothripsis	0.636177	51	11526	NA	stage i	NA	yes	not reported	No	Body of pancreas	14599	Body of pancreas	not reported	0	Neuroendocrine carcinoma, NOS	2007	NA	not reported	No	8246-03-01	not reported	2741	released	NA	NA	No	NA	NA	NA	NA	NA	Alive	white	39	1968	not hispanic or latino	-14599	female	NA	NA	Pharmaceutical Therapy, NOS	no	NA	NA	NA	NA	NA
TCGA-3A-A9IN	TCGA-PAAD	Non-chromothripsis	0.446485	206	9097	NA	stage ib	NA	no	not reported	No	Body of pancreas	22799	Body of pancreas	not reported	0	Neuroendocrine carcinoma, NOS	2008	NA	not reported	No	8246-03-01	not reported	2084	released	NA	NA	Yes	NA	NA	NA	NA	NA	Alive	white	62	1946	not hispanic or latino	-22799	female	NA	NA	Pharmaceutical Therapy, NOS	yes	NA	NA	NA	NA	NA
TCGA-3A-A9IO	TCGA-PAAD	Non-chromothripsis	0.506408	1981	8052	NA	not reported	NA	no	not reported	No	Body of pancreas	20451	Body of pancreas	not reported	0	Neuroendocrine carcinoma, NOS	2009	NA	not reported	No	8246-03-01	not reported	1942	released	NA	NA	Yes	NA	NA	NA	NA	NA	Alive	white	55	1954	not hispanic or latino	-20451	male	NA	NA	Pharmaceutical Therapy, NOS	no	NA	NA	NA	NA	NA
TCGA-3A-A9IS	TCGA-PAAD	Non-chromothripsis	0.615816	855	10523	NA	stage ib	NA	no	not reported	No	Body of pancreas	24621	Body of pancreas	not reported	0	Neuroendocrine carcinoma, NOS	2010	NA	not reported	No	8246-03-01	not reported	998	released	NA	NA	No	NA	NA	NA	NA	NA	Alive	white	67	1943	not hispanic or latino	-24621	male	NA	NA	Pharmaceutical Therapy, NOS	no	NA	NA	NA	NA	NA
TCGA-3A-A9IU	TCGA-PAAD	Non-chromothripsis	0.228417	3762	1826	NA	stage iib	NA	no	not reported	No	Head of pancreas	23998	Head of pancreas	not reported	0	Infiltrating duct carcinoma, NOS	2011	NA	not reported	No	8500-03-01	not reported	NA	released	NA	NA	Yes	NA	NA	NA	NA	2012	Dead	white	65	1946	not hispanic or latino	-23998	male	458	NA	Pharmaceutical Therapy, NOS	yes	NA	NA	NA	NA	NA
TCGA-3A-A9IV	TCGA-PAAD	Non-chromothripsis	0.490666	196	8691	NA	stage ib	NA	no	not reported	No	Tail of pancreas	21732	Tail of pancreas	not reported	0	Neuroendocrine carcinoma, NOS	2011	NA	not reported	No	8246-03-01	not reported	1103	released	NA	NA	Yes	NA	NA	NA	NA	NA	Alive	white	59	1952	not hispanic or latino	-21732	female	NA	NA	Pharmaceutical Therapy, NOS	no	NA	NA	NA	NA	NA
TCGA-3A-A9IX	TCGA-PAAD	Non-chromothripsis	0.0041915	849	63	NA	stage ia	NA	no	not reported	No	Head of pancreas	14729	Head of pancreas	not reported	0	Infiltrating duct carcinoma, NOS	2012	NA	not reported	No	8500-03-01	not reported	1037	released	22	NA	Yes	NA	0.126027	NA	NA	NA	Alive	white	40	1972	not hispanic or latino	-14729	male	NA	NA	Pharmaceutical Therapy, NOS	yes	NA	NA	NA	NA	NA
TCGA-3A-A9IZ	TCGA-PAAD	Non-chromothripsis	0.327632	3653	2032	NA	stage iib	NA	no	not reported	No	Head of pancreas	17294	Head of pancreas	not reported	0	Infiltrating duct carcinoma, NOS	2012	NA	not reported	No	8500-03-01	not reported	NA	released	NA	NA	No	NA	NA	NA	NA	2012	Dead	white	47	1965	hispanic or latino	-17294	male	308	NA	Pharmaceutical Therapy, NOS	yes	NA	NA	NA	NA	NA
TCGA-3A-A9J0	TCGA-PAAD	Non-chromothripsis	0.766054	1240	14591	NA	stage iib	NA	no	not reported	No	Head of pancreas	27453	Head of pancreas	not reported	0	Infiltrating duct carcinoma, NOS	2012	NA	not reported	No	8500-03-01	not reported	743	released	NA	NA	No	NA	NA	NA	NA	NA	Alive	white	75	1937	not hispanic or latino	-27453	male	NA	NA	Pharmaceutical Therapy, NOS	yes	NA	NA	NA	NA	NA
TCGA-3B-A9HI	TCGA-SARC	chromothripsis	0.791448	1098	14692	NA	not reported	NA	no	not reported	No	Connective, subcutaneous and other soft tissues of upper limb and shoulder	24984	Connective, subcutaneous and other soft tissues of upper limb and shoulder	not reported	0	Dedifferentiated liposarcoma	2009	NA	not reported	No	8858-03-01	not reported	1521	released	NA	NA	Not Reported	NA	NA	NA	NA	NA	Alive	white	68	1941	not hispanic or latino	-24984	male	NA	NA	Pharmaceutical Therapy, NOS	yes	NA	NA	NA	NA	NA
TCGA-3B-A9HO	TCGA-SARC	chromothripsis	0.229931	2834	1309	NA	not reported	NA	yes	not reported	Yes	Retroperitoneum	27664	Retroperitoneum	not reported	0	Dedifferentiated liposarcoma	2012	NA	not reported	Not Reported	8858-03-01	not reported	959	released	NA	NA	Not Reported	NA	NA	NA	NA	NA	Alive	white	75	1937	not hispanic or latino	-27664	male	NA	NA	Pharmaceutical Therapy, NOS	no	NA	NA	NA	NA	NA
TCGA-3B-A9HP	TCGA-SARC	Non-chromothripsis	0.200432	1519	2203	NA	not reported	NA	no	not reported	No	Retroperitoneum	21094	Retroperitoneum	not reported	0	Leiomyosarcoma, NOS	2007	NA	not reported	No	8890-03-01	not reported	NA	released	NA	NA	Not Reported	NA	NA	NA	NA	2011	Dead	white	57	1950	not hispanic or latino	-21094	female	1627	NA	Pharmaceutical Therapy, NOS	yes	NA	NA	NA	NA	NA
TCGA-3B-A9HQ	TCGA-SARC	Non-chromothripsis	0.300156	3504	2899	NA	not reported	NA	no	not reported	No	Retroperitoneum	24386	Retroperitoneum	not reported	0	Leiomyosarcoma, NOS	2007	NA	not reported	No	8890-03-01	not reported	2085	released	NA	NA	Not Reported	NA	NA	NA	NA	NA	Alive	white	66	1941	not hispanic or latino	-24386	female	NA	NA	Pharmaceutical Therapy, NOS	no	NA	NA	NA	NA	NA
TCGA-3B-A9HR	TCGA-SARC	Non-chromothripsis	0.740983	329	15531	NA	not reported	NA	no	not reported	No	Connective, subcutaneous and other soft tissues of lower limb and hip	14041	Connective, subcutaneous and other soft tissues of lower limb and hip	not reported	0	Leiomyosarcoma, NOS	2007	NA	not reported	No	8890-03-01	not reported	2577	released	NA	NA	Not Reported	NA	NA	NA	NA	NA	Dead	black or african american	38	1969	not hispanic or latino	-14041	female	2694	NA	Pharmaceutical Therapy, NOS	yes	NA	NA	NA	NA	NA
TCGA-3B-A9HS	TCGA-SARC	chromothripsis	0.790903	1177	15402	NA	not reported	NA	no	not reported	No	Retroperitoneum	21946	Retroperitoneum	not reported	0	Myxoid leiomyosarcoma	2008	NA	not reported	No	8896-03-01	not reported	NA	released	NA	NA	Not Reported	NA	NA	NA	NA	2011	Dead	white	60	1948	not hispanic or latino	-21946	male	1366	NA	Pharmaceutical Therapy, NOS	yes	NA	NA	NA	NA	NA
TCGA-3B-A9HT	TCGA-SARC	Non-chromothripsis	0.952287	903	18628	NA	not reported	NA	no	not reported	No	Tongue, NOS	19637	Tongue, NOS	not reported	0	Leiomyosarcoma, NOS	2010	NA	not reported	No	8890-03-01	not reported	1665	released	NA	NA	Not Reported	NA	NA	NA	NA	NA	Alive	white	53	1957	not hispanic or latino	-19637	male	NA	NA	Pharmaceutical Therapy, NOS	yes	NA	NA	NA	NA	NA
TCGA-3B-A9HU	TCGA-SARC	Non-chromothripsis	0.202606	3804	416	NA	not reported	NA	no	not reported	No	Retroperitoneum	19669	Retroperitoneum	not reported	0	Leiomyosarcoma, NOS	2010	NA	not reported	No	8890-03-01	not reported	768	released	NA	NA	Not Reported	NA	NA	NA	NA	NA	Alive	black or african american	53	1957	not hispanic or latino	-19669	female	NA	NA	Pharmaceutical Therapy, NOS	no	NA	NA	NA	NA	NA
TCGA-3B-A9HX	TCGA-SARC	chromothripsis	0.681756	279	13162	NA	not reported	NA	no	not reported	No	Retroperitoneum	25627	Retroperitoneum	not reported	0	Leiomyosarcoma, NOS	2011	NA	not reported	No	8890-03-01	not reported	1303	released	NA	NA	Not Reported	NA	NA	NA	NA	NA	Alive	white	70	1941	not hispanic or latino	-25627	female	NA	NA	Pharmaceutical Therapy, NOS	no	NA	NA	NA	NA	NA
TCGA-3B-A9HY	TCGA-SARC	Non-chromothripsis	0.207352	4363	479	NA	not reported	NA	no	not reported	No	Connective, subcutaneous and other soft tissues of lower limb and hip	18109	Connective, subcutaneous and other soft tissues of lower limb and hip	not reported	0	Leiomyosarcoma, NOS	2011	NA	not reported	No	8890-03-01	not reported	314	released	NA	NA	Not Reported	NA	NA	NA	NA	NA	Alive	white	49	1962	not hispanic or latino	-18109	male	NA	NA	Pharmaceutical Therapy, NOS	no	NA	NA	NA	NA	NA
TCGA-3B-A9HZ	TCGA-SARC	Non-chromothripsis	0.841428	539	16434	NA	not reported	NA	no	not reported	No	Connective, subcutaneous and other soft tissues of thorax	24433	Connective, subcutaneous and other soft tissues of thorax	not reported	0	Leiomyosarcoma, NOS	2011	NA	not reported	No	8890-03-01	not reported	1170	released	NA	NA	Not Reported	NA	NA	NA	NA	NA	Alive	white	66	1945	not hispanic or latino	-24433	male	NA	NA	Pharmaceutical Therapy, NOS	yes	NA	NA	NA	NA	NA
TCGA-3B-A9I0	TCGA-SARC	Non-chromothripsis	0.154504	3588	404	NA	not reported	NA	no	not reported	No	Retroperitoneum	12148	Retroperitoneum	not reported	0	Leiomyosarcoma, NOS	2011	NA	not reported	No	8890-03-01	not reported	1096	released	NA	NA	Not Reported	NA	NA	NA	NA	NA	Alive	white	33	1978	not hispanic or latino	-12148	male	NA	NA	Pharmaceutical Therapy, NOS	yes	NA	NA	NA	NA	NA
TCGA-3B-A9I1	TCGA-SARC	Non-chromothripsis	0.791363	214	16285	NA	not reported	NA	no	not reported	No	Uterus, NOS	20629	Uterus, NOS	not reported	0	Leiomyosarcoma, NOS	2012	NA	not reported	No	8890-03-01	not reported	NA	released	NA	NA	Not Reported	NA	NA	NA	NA	2013	Dead	black or african american	56	1956	not hispanic or latino	-20629	female	567	NA	Pharmaceutical Therapy, NOS	yes	NA	NA	NA	NA	NA
TCGA-3B-A9I3	TCGA-SARC	Non-chromothripsis	0.61532	866	11885	NA	not reported	NA	no	not reported	No	Retroperitoneum	22985	Retroperitoneum	not reported	0	Leiomyosarcoma, NOS	2012	NA	not reported	No	8890-03-01	not reported	808	released	NA	NA	Not Reported	NA	NA	NA	NA	NA	Alive	white	62	1950	not hispanic or latino	-22985	male	NA	NA	Pharmaceutical Therapy, NOS	no	NA	NA	NA	NA	NA
TCGA-3C-AAAU	TCGA-BRCA	chromothripsis	0.612993	604	12026	NA	stage x	NA	no	not reported	No	Breast, NOS	20211	Breast, NOS	not reported	0	Lobular carcinoma, NOS	2004	NA	not reported	No	8520-03-01	not reported	4047	released	NA	NA	Not Reported	NA	NA	NA	NA	NA	Alive	white	55	1949	not hispanic or latino	-20211	female	NA	NA	Pharmaceutical Therapy, NOS	yes	NA	NA	NA	NA	NA
TCGA-3C-AALI	TCGA-BRCA	Non-chromothripsis	0.680349	1164	13677	NA	stage iib	NA	no	not reported	No	Breast, NOS	18538	Breast, NOS	not reported	0	Infiltrating duct carcinoma, NOS	2003	NA	not reported	No	8500-03-01	not reported	4005	released	NA	NA	Not Reported	NA	NA	NA	NA	NA	Alive	black or african american	50	1953	not hispanic or latino	-18538	female	NA	NA	Pharmaceutical Therapy, NOS	yes	NA	NA	NA	NA	NA
TCGA-3C-AALJ	TCGA-BRCA	Non-chromothripsis	0.866947	225	17828	NA	stage iib	NA	no	not reported	No	Breast, NOS	22848	Breast, NOS	not reported	0	Infiltrating duct carcinoma, NOS	2011	NA	not reported	No	8500-03-01	not reported	1474	released	NA	NA	Not Reported	NA	NA	NA	NA	NA	Alive	black or african american	62	1949	not hispanic or latino	-22848	female	NA	NA	Pharmaceutical Therapy, NOS	yes	NA	NA	NA	NA	NA
TCGA-3C-AALK	TCGA-BRCA	Non-chromothripsis	0.0920613	1062	1573	NA	stage ia	NA	no	not reported	No	Breast, NOS	19074	Breast, NOS	not reported	0	Infiltrating duct carcinoma, NOS	2011	NA	not reported	No	8500-03-01	not reported	1448	released	NA	NA	Not Reported	NA	NA	NA	NA	NA	Alive	black or african american	52	1959	not hispanic or latino	-19074	female	NA	NA	Pharmaceutical Therapy, NOS	yes	NA	NA	NA	NA	NA
TCGA-3E-AAAY	TCGA-PAAD	Non-chromothripsis	0.000574495	860	9	NA	stage iib	NA	no	not reported	No	Body of pancreas	24760	Body of pancreas	not reported	0	Infiltrating duct carcinoma, NOS	2008	NA	not reported	No	8500-03-01	not reported	2285	released	NA	NA	Yes	NA	NA	NA	NA	NA	Alive	white	67	1941	not hispanic or latino	-24760	male	NA	NA	Pharmaceutical Therapy, NOS	yes	NA	NA	NA	NA	NA
TCGA-3E-AAAZ	TCGA-PAAD	Non-chromothripsis	0.229858	4748	979	NA	stage iia	NA	no	not reported	No	Head of pancreas	26234	Head of pancreas	not reported	0	Infiltrating duct carcinoma, NOS	2008	NA	not reported	No	8500-03-01	not reported	NA	released	NA	NA	Not Reported	NA	NA	NA	NA	2013	Dead	white	71	1937	hispanic or latino	-26234	male	2182	NA	Pharmaceutical Therapy, NOS	yes	NA	NA	NA	NA	NA
TCGA-3G-AB0O	TCGA-THYM	Non-chromothripsis	0.000522972	863	10	NA	not reported	NA	no	not reported	No	Thymus	17528	Thymus	not reported	0	Thymoma, type B1, malignant	2009	NA	not reported	No	8583-03-01	not reported	2086	released	NA	172	Not Reported	33.464	NA	NA	99	NA	Alive	white	47	1962	not hispanic or latino	-17528	male	NA	NA	Pharmaceutical Therapy, NOS	no	NA	NA	NA	NA	NA
TCGA-3G-AB0Q	TCGA-THYM	Non-chromothripsis	0.987957	878	18960	NA	not reported	NA	no	not reported	Yes	Thymus	24460	Thymus	not reported	0	Thymoma, type A, malignant	2009	NA	not reported	No	8581-03-01	not reported	1799	released	NA	175	Not Reported	21.8776	NA	NA	67	NA	Alive	white	66	1943	not hispanic or latino	-24460	male	NA	NA	Pharmaceutical Therapy, NOS	yes	NA	NA	NA	NA	NA
TCGA-3G-AB0T	TCGA-THYM	Non-chromothripsis	0.0396231	1491	630	NA	not reported	NA	no	not reported	Yes	Mediastinum, NOS	16728	Mediastinum, NOS	not reported	0	Thymoma, type B1, malignant	2000	NA	not reported	No	8583-03-01	not reported	NA	released	NA	185	Not Reported	33.0168	NA	NA	113	2006	Dead	white	45	1955	not hispanic or latino	-16728	male	2488	NA	Pharmaceutical Therapy, NOS	no	NA	NA	NA	NA	NA
TCGA-3G-AB14	TCGA-THYM	Non-chromothripsis	0.0933613	2905	84	NA	not reported	NA	no	not reported	No	Thymus	18733	Thymus	not reported	0	Thymoma, type B2, malignant	2012	NA	not reported	No	8584-03-01	not reported	540	released	NA	169	Not Reported	17.5064	NA	NA	50	NA	Dead	white	51	1961	not hispanic or latino	-18733	male	775	NA	Pharmaceutical Therapy, NOS	no	NA	NA	NA	NA	NA
TCGA-3G-AB19	TCGA-THYM	Non-chromothripsis	0.0466139	530	12	NA	not reported	NA	yes	not reported	No	Thymus	27827	Thymus	not reported	0	Thymoma, type A, malignant	2006	NA	not reported	Not Reported	8581-03-01	not reported	2756	released	NA	149	Not Reported	50.4482	NA	NA	112	NA	Dead	white	76	1930	not hispanic or latino	-27827	female	2910	NA	Pharmaceutical Therapy, NOS	no	NA	NA	NA	NA	NA
TCGA-3H-AB3K	TCGA-MESO	Non-chromothripsis	0.134595	2543	422	NA	stage ii	NA	no	not reported	No	Pleura, NOS	23591	Pleura, NOS	not reported	0	Mesothelioma, malignant	2008	NA	not reported	No	9050-03-01	not reported	NA	released	NA	NA	Not Reported	NA	NA	NA	NA	2012	Dead	white	64	1944	not hispanic or latino	-23591	male	1715	NA	Pharmaceutical Therapy, NOS	yes	NA	NA	NA	NA	NA
TCGA-3H-AB3L	TCGA-MESO	Non-chromothripsis	0.990248	860	18749	NA	stage iii	NA	no	not reported	No	Pleura, NOS	21972	Pleura, NOS	not reported	0	Epithelioid mesothelioma, malignant	2008	NA	not reported	No	9052-03-01	not reported	NA	released	NA	NA	Not Reported	NA	NA	NA	NA	2008	Dead	white	60	1948	not hispanic or latino	-21972	male	361	NA	Pharmaceutical Therapy, NOS	yes	NA	NA	NA	NA	NA
TCGA-3H-AB3M	TCGA-MESO	Non-chromothripsis	0.983369	70	19682	NA	stage iii	NA	no	not reported	No	Pleura, NOS	19503	Pleura, NOS	not reported	0	Epithelioid mesothelioma, malignant	2008	NA	not reported	No	9052-03-01	not reported	NA	released	NA	NA	Not Reported	NA	NA	NA	NA	2010	Dead	white	53	1955	not hispanic or latino	-19503	female	885	NA	Pharmaceutical Therapy, NOS	yes	NA	NA	NA	NA	NA
TCGA-3H-AB3O	TCGA-MESO	Non-chromothripsis	0.000566462	861	9	NA	stage iii	NA	yes	not reported	No	Pleura, NOS	21423	Pleura, NOS	not reported	0	Epithelioid mesothelioma, malignant	2008	NA	not reported	Not Reported	9052-03-01	not reported	NA	released	NA	NA	Not Reported	NA	NA	NA	NA	2011	Dead	white	58	1950	not reported	-21423	male	1302	NA	Pharmaceutical Therapy, NOS	yes	NA	NA	NA	NA	NA
TCGA-3H-AB3S	TCGA-MESO	chromothripsis	0.176665	2927	969	NA	stage ii	NA	yes	not reported	No	Pleura, NOS	25471	Pleura, NOS	not reported	0	Epithelioid mesothelioma, malignant	2009	NA	not reported	Not Reported	9052-03-01	not reported	NA	released	NA	NA	Not Reported	NA	NA	NA	NA	2010	Dead	white	69	1940	not reported	-25471	male	385	NA	Pharmaceutical Therapy, NOS	yes	NA	NA	NA	NA	NA
TCGA-3H-AB3T	TCGA-MESO	Non-chromothripsis	0.298543	5135	254	NA	stage i	NA	no	not reported	No	Pleura, NOS	28925	Pleura, NOS	not reported	0	Mesothelioma, biphasic, malignant	2009	NA	not reported	No	9053-03-01	not reported	NA	released	NA	NA	Not Reported	NA	NA	NA	NA	2010	Dead	white	79	1930	not reported	-28925	male	414	NA	Pharmaceutical Therapy, NOS	yes	NA	NA	NA	NA	NA
TCGA-3H-AB3U	TCGA-MESO	chromothripsis	0.42565	859	9489	NA	stage iii	NA	no	not reported	No	Pleura, NOS	26220	Pleura, NOS	not reported	0	Epithelioid mesothelioma, malignant	2009	NA	not reported	No	9052-03-01	not reported	NA	released	NA	NA	Not Reported	NA	NA	NA	NA	2011	Dead	white	71	1938	not reported	-26220	male	826	NA	Pharmaceutical Therapy, NOS	yes	NA	NA	NA	NA	NA
TCGA-3H-AB3X	TCGA-MESO	Non-chromothripsis	0.306508	4568	2258	NA	stage iii	NA	no	not reported	No	Lung, NOS	22702	Pleura, NOS	not reported	0	Epithelioid mesothelioma, malignant	2010	NA	not reported	No	9052-03-01	not reported	1490	released	NA	NA	Not Reported	NA	NA	NA	NA	NA	Alive	white	62	1948	not hispanic or latino	-22702	male	NA	NA	Pharmaceutical Therapy, NOS	yes	NA	NA	NA	NA	NA
TCGA-3K-AAZ8	TCGA-LIHC	Non-chromothripsis	0.999706	1110	18816	NA	stage iiib	NA	no	not reported	No	Liver	24046	Liver	not reported	0	Hepatocellular carcinoma, NOS	2013	NA	not reported	No	8170-03-01	not reported	396	released	NA	172	Not Reported	28.3937	NA	NA	84	NA	Alive	black or african american	65	1948	not hispanic or latino	-24046	male	NA	NA	Pharmaceutical Therapy, NOS	yes	NA	NA	NA	NA	NA
TCGA-3L-AA1B	TCGA-COAD	Non-chromothripsis	0.941011	62	19170	NA	stage i	NA	no	not reported	No	Cecum	22379	Cecum	not reported	0	Adenocarcinoma, NOS	2013	NA	not reported	No	8140-03-01	not reported	475	released	NA	173	Not Reported	21.1501	NA	NA	63.3	NA	Alive	black or african american	61	1952	not hispanic or latino	-22379	female	NA	NA	Pharmaceutical Therapy, NOS	no	NA	NA	NA	NA	NA
TCGA-3M-AB46	TCGA-STAD	Non-chromothripsis	0.55382	5540	5112	NA	stage ib	NA	no	not reported	No	Lesser curvature of stomach, NOS	NA	Lesser curvature of stomach, NOS	not reported	0	Adenocarcinoma, NOS	2009	NA	not reported	No	8140-03-01	not reported	1765	released	NA	NA	Not Reported	NA	NA	NA	NA	NA	Alive	white	70	1939	hispanic or latino	NA	male	NA	NA	Pharmaceutical Therapy, NOS	yes	NA	NA	NA	NA	NA
TCGA-3Q-A9WF	TCGA-THYM	Non-chromothripsis	0.000427148	847	16	NA	not reported	NA	no	not reported	No	Thymus	26117	Thymus	not reported	0	Thymoma, type B2, malignant	2013	NA	not reported	No	8584-03-01	not reported	467	released	NA	NA	Not Reported	NA	NA	NA	NA	NA	Alive	black or african american	71	1942	not hispanic or latino	-26117	male	NA	NA	Pharmaceutical Therapy, NOS	no	NA	NA	NA	NA	NA
TCGA-3S-A8YW	TCGA-THYM	Non-chromothripsis	0.579247	854	10377	NA	not reported	NA	no	not reported	No	Thymus	23053	Thymus	not reported	0	Thymic carcinoma, NOS	2013	NA	not reported	No	8586-03-01	not reported	643	released	NA	172	Not Reported	30.7599	NA	NA	91	NA	Alive	white	63	1950	hispanic or latino	-23053	male	NA	NA	Pharmaceutical Therapy, NOS	no	NA	NA	NA	NA	NA
TCGA-3S-AAYX	TCGA-THYM	Non-chromothripsis	0.00191271	52	10	NA	not reported	NA	no	not reported	No	Thymus	20350	Thymus	not reported	0	Thymoma, type B1, malignant	2013	NA	not reported	No	8583-03-01	not reported	571	released	NA	166	Not Reported	26.1286	NA	NA	72	NA	Alive	white	55	1958	hispanic or latino	-20350	female	NA	NA	Pharmaceutical Therapy, NOS	no	NA	NA	NA	NA	NA
TCGA-3T-AA9L	TCGA-THYM	Non-chromothripsis	0.000876393	57	10	NA	not reported	NA	no	not reported	No	Mediastinum, NOS	11610	Mediastinum, NOS	not reported	0	Thymoma, type B1, malignant	2011	NA	not reported	No	8583-03-01	not reported	1050	released	NA	168	Not Reported	30.4705	NA	NA	86	NA	Alive	white	31	1980	not reported	-11610	female	NA	NA	Pharmaceutical Therapy, NOS	yes	NA	NA	NA	NA	NA
TCGA-3U-A98D	TCGA-MESO	chromothripsis	0.436339	7871	305	NA	stage iii	NA	no	not reported	No	Pleura, NOS	29500	Pleura, NOS	not reported	0	Mesothelioma, biphasic, malignant	2012	NA	not reported	No	9053-03-01	not reported	125	released	NA	NA	Not Reported	NA	NA	NA	NA	NA	Dead	white	80	1932	not reported	-29500	male	142	NA	Pharmaceutical Therapy, NOS	no	NA	NA	NA	NA	NA
TCGA-3U-A98E	TCGA-MESO	Non-chromothripsis	0.0883022	1582	1422	NA	stage iv	NA	yes	not reported	No	Pleura, NOS	26264	Pleura, NOS	not reported	0	Epithelioid mesothelioma, malignant	2010	NA	not reported	Not Reported	9052-03-01	not reported	1916	released	NA	NA	Not Reported	NA	NA	NA	NA	NA	Alive	white	71	1939	not hispanic or latino	-26264	female	NA	NA	Pharmaceutical Therapy, NOS	yes	NA	NA	NA	NA	NA
TCGA-3U-A98F	TCGA-MESO	Non-chromothripsis	0.820987	31	15453	NA	stage iii	NA	no	not reported	No	Pleura, NOS	26926	Pleura, NOS	not reported	0	Mesothelioma, biphasic, malignant	2012	NA	not reported	No	9053-03-01	not reported	463	released	NA	NA	Not Reported	NA	NA	NA	NA	NA	Dead	white	73	1939	not hispanic or latino	-26926	male	536	NA	Pharmaceutical Therapy, NOS	yes	NA	NA	NA	NA	NA
TCGA-3U-A98G	TCGA-MESO	Non-chromothripsis	0.000678771	849	9	NA	stage iv	NA	yes	not reported	No	Pleura, NOS	26185	Pleura, NOS	not reported	0	Mesothelioma, biphasic, malignant	2012	NA	not reported	Not Reported	9053-03-01	not reported	501	released	NA	NA	Not Reported	NA	NA	NA	NA	NA	Dead	white	71	1941	not hispanic or latino	-26185	male	630	NA	Pharmaceutical Therapy, NOS	no	NA	NA	NA	NA	NA
TCGA-3U-A98H	TCGA-MESO	Non-chromothripsis	0.939406	900	18123	NA	stage iv	NA	no	not reported	No	Pleura, NOS	21034	Pleura, NOS	not reported	0	Epithelioid mesothelioma, malignant	2010	NA	not reported	No	9052-03-01	not reported	1150	released	NA	NA	Not Reported	NA	NA	NA	NA	NA	Dead	white	57	1953	not hispanic or latino	-21034	male	1156	NA	Pharmaceutical Therapy, NOS	no	NA	NA	NA	NA	NA
TCGA-3U-A98I	TCGA-MESO	Non-chromothripsis	0.360036	6432	1004	NA	stage iv	NA	no	not reported	No	Pleura, NOS	25108	Pleura, NOS	not reported	0	Mesothelioma, biphasic, malignant	2013	NA	not reported	No	9053-03-01	not reported	671	released	NA	NA	Not Reported	NA	NA	NA	NA	NA	Dead	white	68	1945	not hispanic or latino	-25108	male	860	NA	Pharmaceutical Therapy, NOS	yes	NA	NA	NA	NA	NA
TCGA-3U-A98J	TCGA-MESO	Non-chromothripsis	0.283435	3329	2451	NA	stage iii	NA	no	not reported	No	Pleura, NOS	20338	Pleura, NOS	not reported	0	Epithelioid mesothelioma, malignant	2012	NA	not reported	No	9052-03-01	not reported	485	released	NA	NA	Not Reported	NA	NA	NA	NA	NA	Dead	white	55	1957	not hispanic or latino	-20338	male	741	NA	Pharmaceutical Therapy, NOS	yes	NA	NA	NA	NA	NA
TCGA-3X-AAV9	TCGA-CHOL	Non-chromothripsis	0.377317	6366	1284	NA	stage i	NA	yes	not reported	No	Intrahepatic bile duct	26349	Intrahepatic bile duct	not reported	0	Cholangiocarcinoma	2010	NA	not reported	Not Reported	8160-03-01	not reported	NA	released	NA	169	Not Reported	18.2066	NA	NA	52	2010	Dead	asian	72	1938	not hispanic or latino	-26349	male	339	NA	Pharmaceutical Therapy, NOS	yes	NA	NA	NA	NA	NA
TCGA-3X-AAVA	TCGA-CHOL	Non-chromothripsis	0.856668	55	17322	NA	stage ii	NA	no	not reported	No	Intrahepatic bile duct	18303	Intrahepatic bile duct	not reported	0	Cholangiocarcinoma	2012	NA	not reported	No	8160-03-01	not reported	NA	released	NA	NA	Not Reported	NA	NA	NA	92	2013	Dead	white	50	1962	not hispanic or latino	-18303	female	445	NA	Pharmaceutical Therapy, NOS	no	NA	NA	NA	NA	NA
TCGA-3X-AAVB	TCGA-CHOL	Non-chromothripsis	0.312724	4345	245	NA	stage ivb	NA	no	not reported	No	Intrahepatic bile duct	25819	Intrahepatic bile duct	not reported	0	Cholangiocarcinoma	2012	NA	not reported	No	8160-03-01	not reported	402	released	NA	170	Not Reported	26.2976	NA	NA	76	NA	Alive	white	70	1942	not hispanic or latino	-25819	female	NA	NA	Pharmaceutical Therapy, NOS	not reported	NA	NA	NA	NA	NA
TCGA-3X-AAVC	TCGA-CHOL	Non-chromothripsis	0.679146	304	13769	NA	stage i	NA	no	not reported	No	Gallbladder	26493	Gallbladder	not reported	0	Cholangiocarcinoma	2012	NA	not reported	No	8160-03-01	not reported	709	released	NA	159	Not Reported	41.1376	NA	NA	104	NA	Alive	white	72	1940	not hispanic or latino	-26493	female	NA	NA	Pharmaceutical Therapy, NOS	no	NA	NA	NA	NA	NA
TCGA-3X-AAVE	TCGA-CHOL	Non-chromothripsis	0.293206	4869	883	NA	stage ii	NA	no	not reported	No	Intrahepatic bile duct	21943	Intrahepatic bile duct	not reported	0	Cholangiocarcinoma	2013	NA	not reported	No	8160-03-01	not reported	650	released	NA	160	Not Reported	23.0469	NA	NA	59	NA	Alive	asian	60	1953	not hispanic or latino	-21943	male	NA	NA	Pharmaceutical Therapy, NOS	no	NA	NA	NA	NA	NA
TCGA-3Z-A93Z	TCGA-KIRC	Non-chromothripsis	0.950615	911	18020	NA	stage i	NA	no	not reported	No	Kidney, NOS	25205	Kidney, NOS	not reported	0	Clear cell adenocarcinoma, NOS	2013	NA	not reported	No	8310-03-01	not reported	385	released	NA	NA	Not Reported	NA	NA	NA	NA	NA	Alive	black or african american	69	1944	not hispanic or latino	-25205	male	NA	NA	Pharmaceutical Therapy, NOS	no	NA	NA	NA	NA	NA
TCGA-41-2571	TCGA-GBM	chromothripsis	0.220405	2908	1570	NA	not reported	NA	not reported	not reported	No	Brain, NOS	32612	Brain, NOS	not reported	0	Glioblastoma	2009	NA	not reported	Not Reported	9440-03-01	not reported	26	released	NA	NA	Not Reported	NA	NA	NA	NA	2009	Dead	white	89	1920	not hispanic or latino	-32612	male	26	NA	Pharmaceutical Therapy, NOS	yes	NA	NA	NA	NA	NA
TCGA-41-2572	TCGA-GBM	Non-chromothripsis	0.260499	2993	2996	NA	not reported	NA	not reported	not reported	No	Brain, NOS	24505	Brain, NOS	not reported	0	Glioblastoma	2009	NA	not reported	Not Reported	9440-03-01	not reported	406	released	NA	NA	Not Reported	NA	NA	NA	NA	2010	Dead	white	67	1942	not hispanic or latino	-24505	male	406	NA	Pharmaceutical Therapy, NOS	yes	NA	NA	NA	NA	NA
TCGA-41-3915	TCGA-GBM	chromothripsis	0.74552	749	15071	NA	not reported	NA	not reported	not reported	No	Brain, NOS	17880	Brain, NOS	not reported	0	Glioblastoma	2010	NA	not reported	Not Reported	9440-03-01	not reported	360	released	NA	NA	Not Reported	NA	NA	NA	NA	NA	Dead	white	48	1962	not hispanic or latino	-17880	male	360	NA	Pharmaceutical Therapy, NOS	yes	NA	NA	NA	NA	NA
TCGA-41-4097	TCGA-GBM	Non-chromothripsis	0.999975	46	20124	NA	not reported	NA	not reported	not reported	No	Brain, NOS	23107	Brain, NOS	not reported	0	Glioblastoma	2010	NA	not reported	Not Reported	9440-03-01	not reported	6	released	NA	NA	Not Reported	NA	NA	NA	NA	2010	Dead	white	63	1947	not hispanic or latino	-23107	female	6	NA	Pharmaceutical Therapy, NOS	no	NA	NA	NA	NA	NA
TCGA-41-5651	TCGA-GBM	Non-chromothripsis	0.299594	2776	4569	NA	not reported	NA	not reported	not reported	No	Brain, NOS	21698	Brain, NOS	not reported	0	Glioblastoma	2010	NA	not reported	Not Reported	9440-03-01	not reported	351	released	NA	NA	Not Reported	NA	NA	NA	NA	NA	Dead	black or african american	59	1951	not hispanic or latino	-21698	female	460	NA	Pharmaceutical Therapy, NOS	yes	NA	NA	NA	NA	NA
TCGA-43-2576	TCGA-LUSC	chromothripsis	0.756236	135	14876	NA	stage iiia	NA	no	not reported	No	Upper lobe, lung	22805	Upper lobe, lung	not reported	0	Squamous cell carcinoma, NOS	2009	NA	not reported	No	8070-03-01	not reported	1223	released	35	NA	Not Reported	NA	1.09589	NA	NA	NA	Alive	white	62	1947	not hispanic or latino	-22805	female	NA	NA	Pharmaceutical Therapy, NOS	yes	NA	NA	NA	NA	NA
TCGA-43-2578	TCGA-LUSC	Non-chromothripsis	0.988567	50	19682	NA	stage ia	NA	yes	not reported	No	Upper lobe, lung	21747	Upper lobe, lung	not reported	0	Squamous cell carcinoma, NOS	2009	NA	not reported	Not Reported	8070-03-01	not reported	684	released	32	NA	Not Reported	NA	3.50685	NA	NA	NA	Dead	white	59	1950	not hispanic or latino	-21747	female	684	NA	Pharmaceutical Therapy, NOS	no	NA	NA	NA	NA	NA
TCGA-43-2578	TCGA-LUSC	Non-chromothripsis	0.584713	8728	2410	NA	stage ia	NA	yes	not reported	No	Upper lobe, lung	21747	Upper lobe, lung	not reported	0	Squamous cell carcinoma, NOS	2009	NA	not reported	Not Reported	8070-03-01	not reported	684	released	32	NA	Not Reported	NA	3.50685	NA	NA	NA	Dead	white	59	1950	not hispanic or latino	-21747	female	684	NA	Pharmaceutical Therapy, NOS	no	NA	NA	NA	NA	NA
TCGA-43-2581	TCGA-LUSC	chromothripsis	0.408111	7085	2369	NA	stage iiia	NA	no	not reported	No	Upper lobe, lung	17447	Upper lobe, lung	not reported	0	Squamous cell carcinoma, NOS	2009	NA	not reported	No	8070-03-01	not reported	1176	released	NA	NA	Not Reported	NA	1.64384	NA	NA	NA	Alive	white	47	1962	not hispanic or latino	-17447	female	NA	NA	Pharmaceutical Therapy, NOS	yes	NA	NA	NA	NA	NA
TCGA-43-3394	TCGA-LUSC	Non-chromothripsis	0.633245	865	11289	NA	stage ib	NA	no	not reported	No	Lower lobe, lung	19310	Lower lobe, lung	not reported	0	Squamous cell carcinoma, NOS	2009	NA	not reported	No	8070-03-01	not reported	822	released	NA	NA	Not Reported	NA	0.821918	NA	NA	NA	Dead	black or african american	52	1957	not hispanic or latino	-19310	male	1190	NA	Pharmaceutical Therapy, NOS	yes	NA	NA	NA	NA	NA
TCGA-43-3920	TCGA-LUSC	Non-chromothripsis	0.67571	1253	12979	NA	stage ib	NA	no	not reported	No	Upper lobe, lung	26059	Upper lobe, lung	not reported	0	Squamous cell carcinoma, NOS	2009	NA	not reported	No	8070-03-01	not reported	1007	released	50	NA	Not Reported	NA	2.73973	NA	NA	NA	Alive	white	71	1938	not hispanic or latino	-26059	male	NA	NA	Pharmaceutical Therapy, NOS	no	NA	NA	NA	NA	NA
TCGA-43-3920	TCGA-LUSC	Non-chromothripsis	0.735169	1066	14304	NA	stage ib	NA	no	not reported	No	Upper lobe, lung	26059	Upper lobe, lung	not reported	0	Squamous cell carcinoma, NOS	2009	NA	not reported	No	8070-03-01	not reported	1007	released	50	NA	Not Reported	NA	2.73973	NA	NA	NA	Alive	white	71	1938	not hispanic or latino	-26059	male	NA	NA	Pharmaceutical Therapy, NOS	no	NA	NA	NA	NA	NA
TCGA-43-5668	TCGA-LUSC	Non-chromothripsis	0.601731	2126	11044	NA	stage iia	NA	yes	not reported	No	Upper lobe, lung	28635	Upper lobe, lung	not reported	0	Squamous cell carcinoma, NOS	2010	NA	not reported	Not Reported	8070-03-01	not reported	349	released	NA	NA	Not Reported	NA	1.09589	NA	NA	NA	Dead	white	78	1932	not hispanic or latino	-28635	male	559	NA	Pharmaceutical Therapy, NOS	yes	NA	NA	NA	NA	NA
TCGA-43-5670	TCGA-LUSC	Non-chromothripsis	0.48454	1203	9441	NA	stage iia	NA	no	not reported	No	Lower lobe, lung	25652	Lower lobe, lung	not reported	0	Squamous cell carcinoma, NOS	2010	NA	not reported	No	8070-03-01	not reported	849	released	10	NA	Not Reported	NA	1.64384	NA	NA	NA	Alive	white	70	1940	not hispanic or latino	-25652	male	NA	NA	Pharmaceutical Therapy, NOS	yes	NA	NA	NA	NA	NA
TCGA-43-6143	TCGA-LUSC	Non-chromothripsis	0.783572	1031	14339	NA	stage ib	NA	no	not reported	No	Lower lobe, lung	25820	Lower lobe, lung	not reported	0	Basaloid squamous cell carcinoma	2010	NA	not reported	No	8083-03-01	not reported	699	released	57	NA	Not Reported	NA	6.24658	NA	NA	NA	Alive	white	70	1940	not hispanic or latino	-25820	male	NA	NA	Pharmaceutical Therapy, NOS	yes	NA	NA	NA	NA	NA
TCGA-43-6647	TCGA-LUSC	Non-chromothripsis	0.385183	4499	2002	NA	stage iib	NA	no	not reported	No	Lower lobe, lung	25378	Lower lobe, lung	not reported	0	Squamous cell carcinoma, NOS	2010	NA	not reported	No	8070-03-01	not reported	757	released	36	NA	Not Reported	NA	1.9726	NA	NA	NA	Alive	white	69	1941	not hispanic or latino	-25378	female	NA	NA	Pharmaceutical Therapy, NOS	yes	NA	NA	NA	NA	NA
TCGA-43-6770	TCGA-LUSC	Non-chromothripsis	0.404759	5064	3182	NA	stage ib	NA	no	not reported	No	Upper lobe, lung	21683	Upper lobe, lung	not reported	0	Squamous cell carcinoma, NOS	2011	NA	not reported	No	8070-03-01	not reported	653	released	NA	NA	Not Reported	NA	1.86301	NA	NA	NA	Alive	black or african american	59	1952	not hispanic or latino	-21683	female	NA	NA	Pharmaceutical Therapy, NOS	yes	NA	NA	NA	NA	NA
TCGA-43-6771	TCGA-LUSC	chromothripsis	0.388466	5490	1719	NA	stage ib	NA	no	not reported	No	Upper lobe, lung	31052	Upper lobe, lung	not reported	0	Squamous cell carcinoma, NOS	2006	NA	not reported	No	8070-03-01	not reported	NA	released	40	NA	Not Reported	NA	2.19178	NA	NA	2006	Dead	white	85	1921	not reported	-31052	male	166	NA	Pharmaceutical Therapy, NOS	no	NA	NA	NA	NA	NA
TCGA-43-6773	TCGA-LUSC	Non-chromothripsis	0.00284601	844	20	NA	stage iib	NA	no	not reported	No	Middle lobe, lung	28036	Middle lobe, lung	not reported	0	Squamous cell carcinoma, NOS	2008	NA	not reported	No	8070-03-01	not reported	NA	released	NA	NA	Not Reported	NA	NA	NA	NA	2008	Dead	white	76	1932	not reported	-28036	male	116	NA	Pharmaceutical Therapy, NOS	no	NA	NA	NA	NA	NA
TCGA-43-7656	TCGA-LUSC	Non-chromothripsis	0.441635	7041	818	NA	stage ia	NA	no	not reported	No	Lower lobe, lung	25991	Lower lobe, lung	not reported	0	Squamous cell carcinoma, NOS	2011	NA	not reported	No	8070-03-01	not reported	596	released	NA	NA	Not Reported	NA	2.46575	NA	NA	NA	Alive	white	71	1940	not hispanic or latino	-25991	male	NA	NA	Pharmaceutical Therapy, NOS	no	NA	NA	NA	NA	NA
TCGA-43-7657	TCGA-LUSC	chromothripsis	0.637254	846	11221	NA	stage ia	NA	yes	not reported	No	Upper lobe, lung	25042	Upper lobe, lung	not reported	0	Squamous cell carcinoma, NOS	2011	NA	not reported	Not Reported	8070-03-01	not reported	236	released	45	NA	Not Reported	NA	2.46575	NA	NA	NA	Alive	white	68	1943	not hispanic or latino	-25042	female	NA	NA	Pharmaceutical Therapy, NOS	no	NA	NA	NA	NA	NA
TCGA-43-7658	TCGA-LUSC	chromothripsis	0.677449	95	14001	NA	stage ia	NA	yes	not reported	No	Upper lobe, lung	27734	Upper lobe, lung	not reported	0	Squamous cell carcinoma, NOS	2006	NA	not reported	Not Reported	8070-03-01	not reported	2023	released	25	NA	Not Reported	NA	0.657534	NA	NA	NA	Dead	white	75	1931	not reported	-27734	female	2378	NA	Pharmaceutical Therapy, NOS	no	NA	NA	NA	NA	NA
TCGA-43-8115	TCGA-LUSC	Non-chromothripsis	0.391096	3779	3370	NA	stage iia	NA	no	not reported	No	Lower lobe, lung	26406	Lower lobe, lung	not reported	0	Squamous cell carcinoma, NOS	2011	NA	not reported	No	8070-03-01	not reported	407	released	56	NA	Not Reported	NA	3.05918	NA	NA	NA	Alive	white	72	1939	not hispanic or latino	-26406	female	NA	NA	Pharmaceutical Therapy, NOS	yes	NA	NA	NA	NA	NA
TCGA-43-8116	TCGA-LUSC	Non-chromothripsis	0.440605	6866	1698	NA	stage ia	NA	no	not reported	No	Upper lobe, lung	26790	Upper lobe, lung	not reported	0	Squamous cell carcinoma, NOS	2011	NA	not reported	No	8070-03-01	not reported	358	released	NA	NA	Not Reported	NA	1.91781	NA	NA	NA	Alive	white	73	1938	not hispanic or latino	-26790	male	NA	NA	Pharmaceutical Therapy, NOS	no	NA	NA	NA	NA	NA
TCGA-43-8118	TCGA-LUSC	Non-chromothripsis	0.769102	182	14402	NA	stage ia	NA	no	not reported	No	Upper lobe, lung	20224	Upper lobe, lung	not reported	0	Squamous cell carcinoma, NOS	2011	NA	not reported	Yes	8070-03-01	not reported	NA	released	NA	NA	Not Reported	NA	1.09589	NA	NA	2011	Dead	white	55	1956	not hispanic or latino	-20224	female	89	NA	Pharmaceutical Therapy, NOS	yes	NA	NA	NA	NA	NA
TCGA-43-A474	TCGA-LUSC	Non-chromothripsis	0.725663	1182	12373	NA	stage iia	NA	yes	not reported	No	Upper lobe, lung	24286	Upper lobe, lung	not reported	0	Squamous cell carcinoma, NOS	2012	NA	not reported	No	8070-03-01	not reported	353	released	47	NA	Not Reported	NA	2.57534	NA	NA	NA	Alive	white	66	1946	not hispanic or latino	-24286	male	NA	NA	Pharmaceutical Therapy, NOS	yes	NA	NA	NA	NA	NA
TCGA-43-A475	TCGA-LUSC	Non-chromothripsis	0.523641	1233	8864	NA	stage iib	NA	no	not reported	No	Upper lobe, lung	24680	Upper lobe, lung	not reported	0	Squamous cell carcinoma, NOS	2012	NA	not reported	No	8070-03-01	not reported	296	released	50	NA	Not Reported	NA	5.47945	NA	NA	NA	Alive	white	67	1945	not hispanic or latino	-24680	female	NA	NA	Pharmaceutical Therapy, NOS	yes	NA	NA	NA	NA	NA
TCGA-43-A56U	TCGA-LUSC	Non-chromothripsis	0.00989709	48	243	NA	stage ia	NA	no	not reported	No	Upper lobe, lung	27847	Upper lobe, lung	not reported	0	Squamous cell carcinoma, NOS	2012	NA	not reported	No	8070-03-01	not reported	432	released	41	NA	Not Reported	NA	1.12329	NA	NA	NA	Alive	white	76	1936	not hispanic or latino	-27847	female	NA	NA	Pharmaceutical Therapy, NOS	no	NA	NA	NA	NA	NA
TCGA-43-A56V	TCGA-LUSC	Non-chromothripsis	0.998892	892	19036	NA	stage iiia	NA	no	not reported	No	Middle lobe, lung	22475	Middle lobe, lung	not reported	0	Squamous cell carcinoma, NOS	2012	NA	not reported	Yes	8070-03-01	not reported	366	released	32	NA	Not Reported	NA	2.63014	NA	NA	NA	Alive	black or african american	61	1951	not hispanic or latino	-22475	male	NA	NA	Pharmaceutical Therapy, NOS	yes	NA	NA	NA	NA	NA
TCGA-44-2655	TCGA-LUAD	Non-chromothripsis	0.136406	2461	1255	NA	stage ia	NA	yes	not reported	No	Upper lobe, lung	23854	Upper lobe, lung	not reported	0	Adenocarcinoma, NOS	2009	NA	not reported	Not Reported	8140-03-01	not reported	1324	released	30	NA	Not Reported	NA	1.64384	NA	NA	NA	Alive	white	65	1944	not hispanic or latino	-23854	female	NA	NA	Pharmaceutical Therapy, NOS	no	NA	NA	NA	NA	NA
TCGA-44-2655	TCGA-LUAD	Non-chromothripsis	0.132274	2421	1231	NA	stage ia	NA	yes	not reported	No	Upper lobe, lung	23854	Upper lobe, lung	not reported	0	Adenocarcinoma, NOS	2009	NA	not reported	Not Reported	8140-03-01	not reported	1324	released	30	NA	Not Reported	NA	1.64384	NA	NA	NA	Alive	white	65	1944	not hispanic or latino	-23854	female	NA	NA	Pharmaceutical Therapy, NOS	no	NA	NA	NA	NA	NA
TCGA-44-2656	TCGA-LUAD	Non-chromothripsis	0.709465	1182	13296	NA	stage ib	NA	no	not reported	No	Upper lobe, lung	21766	Upper lobe, lung	not reported	0	Adenocarcinoma, NOS	2009	NA	not reported	No	8140-03-01	not reported	1429	released	15	NA	Not Reported	NA	1.26027	NA	NA	NA	Alive	white	59	1950	not hispanic or latino	-21766	male	NA	NA	Pharmaceutical Therapy, NOS	no	NA	NA	NA	NA	NA
TCGA-44-2656	TCGA-LUAD	Non-chromothripsis	0.000413432	852	29	NA	stage ib	NA	no	not reported	No	Upper lobe, lung	21766	Upper lobe, lung	not reported	0	Adenocarcinoma, NOS	2009	NA	not reported	No	8140-03-01	not reported	1429	released	15	NA	Not Reported	NA	1.26027	NA	NA	NA	Alive	white	59	1950	not hispanic or latino	-21766	male	NA	NA	Pharmaceutical Therapy, NOS	no	NA	NA	NA	NA	NA
TCGA-44-2656	TCGA-LUAD	Non-chromothripsis	0.588697	1416	11920	NA	stage ib	NA	no	not reported	No	Upper lobe, lung	21766	Upper lobe, lung	not reported	0	Adenocarcinoma, NOS	2009	NA	not reported	No	8140-03-01	not reported	1429	released	15	NA	Not Reported	NA	1.26027	NA	NA	NA	Alive	white	59	1950	not hispanic or latino	-21766	male	NA	NA	Pharmaceutical Therapy, NOS	no	NA	NA	NA	NA	NA
TCGA-44-2656	TCGA-LUAD	Non-chromothripsis	0.587562	1431	11840	NA	stage ib	NA	no	not reported	No	Upper lobe, lung	21766	Upper lobe, lung	not reported	0	Adenocarcinoma, NOS	2009	NA	not reported	No	8140-03-01	not reported	1429	released	15	NA	Not Reported	NA	1.26027	NA	NA	NA	Alive	white	59	1950	not hispanic or latino	-21766	male	NA	NA	Pharmaceutical Therapy, NOS	no	NA	NA	NA	NA	NA
TCGA-44-2657	TCGA-LUAD	Non-chromothripsis	0.984723	47	19600	NA	stage ib	NA	no	not reported	No	Upper lobe, lung	27298	Upper lobe, lung	not reported	0	Adenocarcinoma, NOS	2009	NA	not reported	No	8140-03-01	not reported	1351	released	47	NA	Not Reported	NA	1.36986	NA	NA	NA	Alive	white	74	1935	not hispanic or latino	-27298	female	NA	NA	Pharmaceutical Therapy, NOS	no	NA	NA	NA	NA	NA
TCGA-44-2657	TCGA-LUAD	Non-chromothripsis	0.684888	239	13257	NA	stage ib	NA	no	not reported	No	Upper lobe, lung	27298	Upper lobe, lung	not reported	0	Adenocarcinoma, NOS	2009	NA	not reported	No	8140-03-01	not reported	1351	released	47	NA	Not Reported	NA	1.36986	NA	NA	NA	Alive	white	74	1935	not hispanic or latino	-27298	female	NA	NA	Pharmaceutical Therapy, NOS	no	NA	NA	NA	NA	NA
TCGA-44-2659	TCGA-LUAD	Non-chromothripsis	0.278188	3357	1591	NA	stage iib	NA	no	not reported	No	Lower lobe, lung	23808	Lower lobe, lung	not reported	0	Adenocarcinoma, NOS	2009	NA	not reported	No	8140-03-01	not reported	1367	released	38	NA	Not Reported	NA	3.12329	NA	NA	NA	Alive	white	65	1944	not hispanic or latino	-23808	female	NA	NA	Pharmaceutical Therapy, NOS	yes	NA	NA	NA	NA	NA
TCGA-44-2661	TCGA-LUAD	Non-chromothripsis	0.18012	3163	612	NA	stage ia	NA	yes	not reported	No	Upper lobe, lung	25313	Upper lobe, lung	not reported	0	Adenocarcinoma, NOS	2009	NA	not reported	Not Reported	8140-03-01	not reported	1159	released	NA	NA	Not Reported	NA	NA	NA	NA	NA	Alive	white	69	1940	not hispanic or latino	-25313	female	NA	NA	Pharmaceutical Therapy, NOS	no	NA	NA	NA	NA	NA
TCGA-44-2662	TCGA-LUAD	Non-chromothripsis	0.641038	1281	12997	NA	stage ib	NA	yes	not reported	No	Upper lobe, lung	24014	Upper lobe, lung	not reported	0	Adenocarcinoma, NOS	2009	NA	not reported	Not Reported	8140-03-01	not reported	1280	released	28	NA	Not Reported	NA	3.06849	NA	NA	NA	Alive	white	65	1944	not hispanic or latino	-24014	male	NA	NA	Pharmaceutical Therapy, NOS	yes	NA	NA	NA	NA	NA
TCGA-44-2662	TCGA-LUAD	Non-chromothripsis	0.645791	1394	13051	NA	stage ib	NA	yes	not reported	No	Upper lobe, lung	24014	Upper lobe, lung	not reported	0	Adenocarcinoma, NOS	2009	NA	not reported	Not Reported	8140-03-01	not reported	1280	released	28	NA	Not Reported	NA	3.06849	NA	NA	NA	Alive	white	65	1944	not hispanic or latino	-24014	male	NA	NA	Pharmaceutical Therapy, NOS	yes	NA	NA	NA	NA	NA
TCGA-44-2662	TCGA-LUAD	Non-chromothripsis	0.00543479	854	76	NA	stage ib	NA	yes	not reported	No	Upper lobe, lung	24014	Upper lobe, lung	not reported	0	Adenocarcinoma, NOS	2009	NA	not reported	Not Reported	8140-03-01	not reported	1280	released	28	NA	Not Reported	NA	3.06849	NA	NA	NA	Alive	white	65	1944	not hispanic or latino	-24014	male	NA	NA	Pharmaceutical Therapy, NOS	yes	NA	NA	NA	NA	NA
TCGA-44-2662	TCGA-LUAD	Non-chromothripsis	0.638367	1287	12935	NA	stage ib	NA	yes	not reported	No	Upper lobe, lung	24014	Upper lobe, lung	not reported	0	Adenocarcinoma, NOS	2009	NA	not reported	Not Reported	8140-03-01	not reported	1280	released	28	NA	Not Reported	NA	3.06849	NA	NA	NA	Alive	white	65	1944	not hispanic or latino	-24014	male	NA	NA	Pharmaceutical Therapy, NOS	yes	NA	NA	NA	NA	NA
TCGA-44-2665	TCGA-LUAD	Non-chromothripsis	0.00385288	80	69	NA	stage iib	NA	no	not reported	No	Upper lobe, lung	20349	Upper lobe, lung	not reported	0	Adenocarcinoma, NOS	2009	NA	not reported	No	8140-03-01	not reported	1301	released	NA	NA	Not Reported	NA	NA	NA	NA	NA	Alive	white	55	1954	not hispanic or latino	-20349	female	NA	NA	Pharmaceutical Therapy, NOS	yes	NA	NA	NA	NA	NA
TCGA-44-2666	TCGA-LUAD	Non-chromothripsis	0.0505523	1790	71	NA	stage ib	NA	no	not reported	No	Upper lobe, lung	15970	Upper lobe, lung	not reported	0	Adenocarcinoma, NOS	2009	NA	not reported	No	8140-03-01	not reported	97	released	NA	NA	Not Reported	NA	1.64384	NA	NA	2009	Dead	white	43	1966	hispanic or latino	-15970	male	97	NA	Pharmaceutical Therapy, NOS	no	NA	NA	NA	NA	NA
TCGA-44-2666	TCGA-LUAD	Non-chromothripsis	0.0579823	1986	75	NA	stage ib	NA	no	not reported	No	Upper lobe, lung	15970	Upper lobe, lung	not reported	0	Adenocarcinoma, NOS	2009	NA	not reported	No	8140-03-01	not reported	97	released	NA	NA	Not Reported	NA	1.64384	NA	NA	2009	Dead	white	43	1966	hispanic or latino	-15970	male	97	NA	Pharmaceutical Therapy, NOS	no	NA	NA	NA	NA	NA
TCGA-44-2666	TCGA-LUAD	Non-chromothripsis	0.0594815	2022	54	NA	stage ib	NA	no	not reported	No	Upper lobe, lung	15970	Upper lobe, lung	not reported	0	Adenocarcinoma, NOS	2009	NA	not reported	No	8140-03-01	not reported	97	released	NA	NA	Not Reported	NA	1.64384	NA	NA	2009	Dead	white	43	1966	hispanic or latino	-15970	male	97	NA	Pharmaceutical Therapy, NOS	no	NA	NA	NA	NA	NA
TCGA-44-2668	TCGA-LUAD	Non-chromothripsis	0.366891	3957	4339	NA	stage ib	NA	no	not reported	No	Upper lobe, lung	18856	Upper lobe, lung	not reported	0	Adenocarcinoma, NOS	2009	NA	not reported	No	8140-03-01	not reported	246	released	30	NA	Not Reported	NA	3.28767	NA	NA	NA	Dead	white	51	1958	not hispanic or latino	-18856	male	761	NA	Pharmaceutical Therapy, NOS	no	NA	NA	NA	NA	NA
TCGA-44-3396	TCGA-LUAD	Non-chromothripsis	0.256105	1455	3168	NA	stage iiia	NA	no	not reported	No	Upper lobe, lung	27073	Upper lobe, lung	not reported	0	Adenocarcinoma, NOS	2009	NA	not reported	No	8140-03-01	not reported	1130	released	NA	NA	Not Reported	NA	2.73973	NA	NA	NA	Alive	white	74	1935	not hispanic or latino	-27073	female	NA	NA	Pharmaceutical Therapy, NOS	yes	NA	NA	NA	NA	NA
TCGA-44-3396	TCGA-LUAD	Non-chromothripsis	0.268358	1516	3286	NA	stage iiia	NA	no	not reported	No	Upper lobe, lung	27073	Upper lobe, lung	not reported	0	Adenocarcinoma, NOS	2009	NA	not reported	No	8140-03-01	not reported	1130	released	NA	NA	Not Reported	NA	2.73973	NA	NA	NA	Alive	white	74	1935	not hispanic or latino	-27073	female	NA	NA	Pharmaceutical Therapy, NOS	yes	NA	NA	NA	NA	NA
TCGA-44-3398	TCGA-LUAD	Non-chromothripsis	0.002691	50	42	NA	stage ia	NA	no	not reported	No	Lower lobe, lung	28392	Lower lobe, lung	not reported	0	Adenocarcinoma, NOS	2009	NA	not reported	No	8140-03-01	not reported	1163	released	50	NA	Not Reported	NA	3.28767	NA	NA	NA	Alive	white	77	1932	not hispanic or latino	-28392	female	NA	NA	Pharmaceutical Therapy, NOS	no	NA	NA	NA	NA	NA
TCGA-44-3917	TCGA-LUAD	chromothripsis	0.597852	9211	2482	NA	stage ib	NA	no	not reported	No	Upper lobe, lung	12179	Upper lobe, lung	not reported	0	Adenocarcinoma, NOS	2009	NA	not reported	No	8140-03-01	not reported	1183	released	NA	NA	Not Reported	NA	0.876712	NA	NA	NA	Alive	white	33	1976	not hispanic or latino	-12179	female	NA	NA	Pharmaceutical Therapy, NOS	no	NA	NA	NA	NA	NA
TCGA-44-3918	TCGA-LUAD	chromothripsis	0.723075	804	13585	NA	stage ia	NA	no	not reported	No	Upper lobe, lung	22236	Upper lobe, lung	not reported	0	Adenocarcinoma, NOS	2010	NA	not reported	No	8140-03-01	not reported	1036	released	20	NA	Not Reported	NA	1.09589	NA	NA	NA	Alive	white	60	1950	not hispanic or latino	-22236	female	NA	NA	Pharmaceutical Therapy, NOS	yes	NA	NA	NA	NA	NA
TCGA-44-3918	TCGA-LUAD	chromothripsis	0.0040092	77	66	NA	stage ia	NA	no	not reported	No	Upper lobe, lung	22236	Upper lobe, lung	not reported	0	Adenocarcinoma, NOS	2010	NA	not reported	No	8140-03-01	not reported	1036	released	20	NA	Not Reported	NA	1.09589	NA	NA	NA	Alive	white	60	1950	not hispanic or latino	-22236	female	NA	NA	Pharmaceutical Therapy, NOS	yes	NA	NA	NA	NA	NA
TCGA-44-3918	TCGA-LUAD	chromothripsis	0.724198	797	13523	NA	stage ia	NA	no	not reported	No	Upper lobe, lung	22236	Upper lobe, lung	not reported	0	Adenocarcinoma, NOS	2010	NA	not reported	No	8140-03-01	not reported	1036	released	20	NA	Not Reported	NA	1.09589	NA	NA	NA	Alive	white	60	1950	not hispanic or latino	-22236	female	NA	NA	Pharmaceutical Therapy, NOS	yes	NA	NA	NA	NA	NA
TCGA-44-3919	TCGA-LUAD	Non-chromothripsis	0.290985	2842	1695	NA	stage ia	NA	no	not reported	No	Upper lobe, lung	26081	Upper lobe, lung	not reported	0	Adenocarcinoma, NOS	2010	NA	not reported	No	8140-03-01	not reported	190	released	NA	NA	Not Reported	NA	NA	NA	NA	NA	Dead	white	71	1939	not hispanic or latino	-26081	female	1026	NA	Pharmaceutical Therapy, NOS	no	NA	NA	NA	NA	NA
TCGA-44-4112	TCGA-LUAD	Non-chromothripsis	0.913046	739	17628	NA	stage ib	NA	no	not reported	No	Upper lobe, lung	22106	Upper lobe, lung	not reported	0	Adenocarcinoma, NOS	2010	NA	not reported	No	8140-03-01	not reported	722	released	20	NA	Not Reported	NA	1.64384	NA	NA	NA	Dead	white	60	1950	not hispanic or latino	-22106	female	808	NA	Pharmaceutical Therapy, NOS	yes	NA	NA	NA	NA	NA
TCGA-44-4112	TCGA-LUAD	Non-chromothripsis	0.00116017	53	4	NA	stage ib	NA	no	not reported	No	Upper lobe, lung	22106	Upper lobe, lung	not reported	0	Adenocarcinoma, NOS	2010	NA	not reported	No	8140-03-01	not reported	722	released	20	NA	Not Reported	NA	1.64384	NA	NA	NA	Dead	white	60	1950	not hispanic or latino	-22106	female	808	NA	Pharmaceutical Therapy, NOS	yes	NA	NA	NA	NA	NA
TCGA-44-4112	TCGA-LUAD	Non-chromothripsis	0.896606	55	17631	NA	stage ib	NA	no	not reported	No	Upper lobe, lung	22106	Upper lobe, lung	not reported	0	Adenocarcinoma, NOS	2010	NA	not reported	No	8140-03-01	not reported	722	released	20	NA	Not Reported	NA	1.64384	NA	NA	NA	Dead	white	60	1950	not hispanic or latino	-22106	female	808	NA	Pharmaceutical Therapy, NOS	yes	NA	NA	NA	NA	NA
TCGA-44-5643	TCGA-LUAD	Non-chromothripsis	0.507076	9995	720	NA	stage iiia	NA	no	not reported	No	Lower lobe, lung	19426	Lower lobe, lung	not reported	0	Adenocarcinoma, NOS	2010	NA	not reported	No	8140-03-01	not reported	1013	released	NA	NA	Not Reported	NA	1.09589	NA	NA	NA	Alive	black or african american	53	1957	not hispanic or latino	-19426	male	NA	NA	Pharmaceutical Therapy, NOS	yes	NA	NA	NA	NA	NA
TCGA-44-5644	TCGA-LUAD	chromothripsis	0.619039	658	11415	NA	stage ib	NA	no	not reported	No	Lower lobe, lung	18644	Lower lobe, lung	not reported	0	Adenocarcinoma, NOS	2010	NA	not reported	No	8140-03-01	not reported	863	released	NA	NA	Not Reported	NA	0.958904	NA	NA	NA	Alive	white	51	1959	not hispanic or latino	-18644	female	NA	NA	Pharmaceutical Therapy, NOS	no	NA	NA	NA	NA	NA
TCGA-44-5645	TCGA-LUAD	Non-chromothripsis	0.0679358	273	1089	NA	stage ia	NA	no	not reported	No	Upper lobe, lung	22471	Upper lobe, lung	not reported	0	Adenocarcinoma, NOS	2010	NA	not reported	No	8140-03-01	not reported	852	released	10	NA	Not Reported	NA	0.273973	NA	NA	NA	Alive	black or african american	61	1949	not hispanic or latino	-22471	female	NA	NA	Pharmaceutical Therapy, NOS	no	NA	NA	NA	NA	NA
TCGA-44-5645	TCGA-LUAD	Non-chromothripsis	0.33157	116	8178	NA	stage ia	NA	no	not reported	No	Upper lobe, lung	22471	Upper lobe, lung	not reported	0	Adenocarcinoma, NOS	2010	NA	not reported	No	8140-03-01	not reported	852	released	10	NA	Not Reported	NA	0.273973	NA	NA	NA	Alive	black or african american	61	1949	not hispanic or latino	-22471	female	NA	NA	Pharmaceutical Therapy, NOS	no	NA	NA	NA	NA	NA
TCGA-44-5645	TCGA-LUAD	Non-chromothripsis	0.293747	112	7329	NA	stage ia	NA	no	not reported	No	Upper lobe, lung	22471	Upper lobe, lung	not reported	0	Adenocarcinoma, NOS	2010	NA	not reported	No	8140-03-01	not reported	852	released	10	NA	Not Reported	NA	0.273973	NA	NA	NA	Alive	black or african american	61	1949	not hispanic or latino	-22471	female	NA	NA	Pharmaceutical Therapy, NOS	no	NA	NA	NA	NA	NA
TCGA-44-6145	TCGA-LUAD	Non-chromothripsis	0.999609	55	20046	NA	stage ia	NA	no	not reported	No	Upper lobe, lung	22745	Upper lobe, lung	not reported	0	Adenocarcinoma, NOS	2011	NA	not reported	No	8140-03-01	not reported	595	released	36	NA	Not Reported	NA	4.10959	NA	NA	NA	Alive	white	62	1949	not hispanic or latino	-22745	female	NA	NA	Pharmaceutical Therapy, NOS	no	NA	NA	NA	NA	NA
TCGA-44-6146	TCGA-LUAD	Non-chromothripsis	0.171455	3230	224	NA	stage iib	NA	yes	not reported	No	Lower lobe, lung	23378	Lower lobe, lung	not reported	0	Mucinous adenocarcinoma	2010	NA	not reported	Not Reported	8480-03-01	not reported	728	released	NA	NA	Not Reported	NA	0.821918	NA	NA	NA	Alive	white	64	1946	not hispanic or latino	-23378	male	NA	NA	Pharmaceutical Therapy, NOS	yes	NA	NA	NA	NA	NA
TCGA-44-6146	TCGA-LUAD	Non-chromothripsis	0.152446	3282	98	NA	stage iib	NA	yes	not reported	No	Lower lobe, lung	23378	Lower lobe, lung	not reported	0	Mucinous adenocarcinoma	2010	NA	not reported	Not Reported	8480-03-01	not reported	728	released	NA	NA	Not Reported	NA	0.821918	NA	NA	NA	Alive	white	64	1946	not hispanic or latino	-23378	male	NA	NA	Pharmaceutical Therapy, NOS	yes	NA	NA	NA	NA	NA
TCGA-44-6147	TCGA-LUAD	Non-chromothripsis	0.00417297	86	99	NA	stage ia	NA	yes	not reported	No	Upper lobe, lung	24631	Upper lobe, lung	not reported	0	Adenocarcinoma, NOS	2010	NA	not reported	Not Reported	8140-03-01	not reported	845	released	4	NA	Not Reported	NA	NA	NA	NA	NA	Alive	white	67	1943	not hispanic or latino	-24631	female	NA	NA	Pharmaceutical Therapy, NOS	no	NA	NA	NA	NA	NA
TCGA-44-6147	TCGA-LUAD	Non-chromothripsis	0.582883	3478	6436	NA	stage ia	NA	yes	not reported	No	Upper lobe, lung	24631	Upper lobe, lung	not reported	0	Adenocarcinoma, NOS	2010	NA	not reported	Not Reported	8140-03-01	not reported	845	released	4	NA	Not Reported	NA	NA	NA	NA	NA	Alive	white	67	1943	not hispanic or latino	-24631	female	NA	NA	Pharmaceutical Therapy, NOS	no	NA	NA	NA	NA	NA
TCGA-44-6147	TCGA-LUAD	Non-chromothripsis	0.563391	5139	4846	NA	stage ia	NA	yes	not reported	No	Upper lobe, lung	24631	Upper lobe, lung	not reported	0	Adenocarcinoma, NOS	2010	NA	not reported	Not Reported	8140-03-01	not reported	845	released	4	NA	Not Reported	NA	NA	NA	NA	NA	Alive	white	67	1943	not hispanic or latino	-24631	female	NA	NA	Pharmaceutical Therapy, NOS	no	NA	NA	NA	NA	NA
TCGA-44-6148	TCGA-LUAD	Non-chromothripsis	0.0464036	847	1200	NA	stage ia	NA	no	not reported	No	Lower lobe, lung	22138	Lower lobe, lung	not reported	0	Mucinous adenocarcinoma	2011	NA	not reported	No	8480-03-01	not reported	704	released	31	NA	Not Reported	NA	3.28767	NA	NA	NA	Alive	white	60	1951	not hispanic or latino	-22138	male	NA	NA	Pharmaceutical Therapy, NOS	no	NA	NA	NA	NA	NA
TCGA-44-6774	TCGA-LUAD	Non-chromothripsis	0.329552	3602	2535	NA	stage iiia	NA	no	not reported	No	Lower lobe, lung	20462	Lower lobe, lung	not reported	0	Adenocarcinoma, NOS	2011	NA	not reported	No	8140-03-01	not reported	658	released	NA	NA	Not Reported	NA	1.09589	NA	NA	NA	Alive	white	56	1955	not hispanic or latino	-20462	female	NA	NA	Pharmaceutical Therapy, NOS	yes	NA	NA	NA	NA	NA
TCGA-44-6775	TCGA-LUAD	Non-chromothripsis	0.816751	393	16759	NA	stage ib	NA	no	not reported	No	Upper lobe, lung	26415	Upper lobe, lung	not reported	0	Adenocarcinoma, NOS	2011	NA	not reported	No	8140-03-01	not reported	705	released	50	NA	Not Reported	NA	1.36986	NA	NA	NA	Alive	white	72	1939	hispanic or latino	-26415	female	NA	NA	Pharmaceutical Therapy, NOS	no	NA	NA	NA	NA	NA
TCGA-44-6775	TCGA-LUAD	Non-chromothripsis	0.54852	8441	914	NA	stage ib	NA	no	not reported	No	Upper lobe, lung	26415	Upper lobe, lung	not reported	0	Adenocarcinoma, NOS	2011	NA	not reported	No	8140-03-01	not reported	705	released	50	NA	Not Reported	NA	1.36986	NA	NA	NA	Alive	white	72	1939	hispanic or latino	-26415	female	NA	NA	Pharmaceutical Therapy, NOS	no	NA	NA	NA	NA	NA
TCGA-44-6775	TCGA-LUAD	Non-chromothripsis	0.0128645	116	205	NA	stage ib	NA	no	not reported	No	Upper lobe, lung	26415	Upper lobe, lung	not reported	0	Adenocarcinoma, NOS	2011	NA	not reported	No	8140-03-01	not reported	705	released	50	NA	Not Reported	NA	1.36986	NA	NA	NA	Alive	white	72	1939	hispanic or latino	-26415	female	NA	NA	Pharmaceutical Therapy, NOS	no	NA	NA	NA	NA	NA
TCGA-44-6776	TCGA-LUAD	Non-chromothripsis	0.141784	1784	2313	NA	stage ia	NA	yes	not reported	No	Upper lobe, lung	22150	Upper lobe, lung	not reported	0	Adenocarcinoma, NOS	2005	NA	not reported	Not Reported	8140-03-01	not reported	2616	released	45	NA	Not Reported	NA	2.46575	NA	NA	NA	Alive	white	60	1945	not reported	-22150	female	NA	NA	Pharmaceutical Therapy, NOS	no	NA	NA	NA	NA	NA
TCGA-44-6777	TCGA-LUAD	Non-chromothripsis	0.451783	6591	1164	NA	stage ib	NA	no	not reported	No	Upper lobe, lung	31234	Upper lobe, lung	not reported	0	Adenocarcinoma, NOS	2006	NA	not reported	No	8140-03-01	not reported	NA	released	64	NA	Not Reported	NA	3.50685	NA	NA	2008	Dead	white	85	1921	not reported	-31234	female	987	NA	Pharmaceutical Therapy, NOS	no	NA	NA	NA	NA	NA
TCGA-44-6778	TCGA-LUAD	Non-chromothripsis	0.636865	1652	13515	NA	stage ia	NA	no	not reported	No	Lung, NOS	21725	Lung, NOS	not reported	0	Adenocarcinoma, NOS	2007	NA	not reported	No	8140-03-01	not reported	1864	released	30	NA	Not Reported	NA	0.821918	NA	NA	NA	Alive	black or african american	59	1948	not reported	-21725	male	NA	NA	Pharmaceutical Therapy, NOS	no	NA	NA	NA	NA	NA
TCGA-44-6779	TCGA-LUAD	chromothripsis	0.568641	84	12583	NA	stage iib	NA	no	not reported	No	Lung, NOS	18469	Lung, NOS	not reported	0	Adenocarcinoma, NOS	2008	NA	not reported	No	8140-03-01	not reported	NA	released	30	NA	Not Reported	NA	0.821918	NA	NA	2009	Dead	white	50	1958	not reported	-18469	female	500	NA	Pharmaceutical Therapy, NOS	yes	NA	NA	NA	NA	NA
TCGA-44-7659	TCGA-LUAD	Non-chromothripsis	0.136827	1678	2060	NA	stage ia	NA	no	not reported	No	Upper lobe, lung	25730	Upper lobe, lung	not reported	0	Adenocarcinoma, NOS	2010	NA	not reported	No	8140-03-01	not reported	691	released	NA	NA	Not Reported	NA	2.19178	NA	NA	NA	Alive	white	70	1940	not hispanic or latino	-25730	male	NA	NA	Pharmaceutical Therapy, NOS	no	NA	NA	NA	NA	NA
TCGA-44-7660	TCGA-LUAD	chromothripsis	0.455254	8171	1613	NA	stage ib	NA	no	not reported	No	Upper lobe, lung	26594	Upper lobe, lung	not reported	0	Adenocarcinoma, NOS	2011	NA	not reported	No	8140-03-01	not reported	592	released	NA	NA	Not Reported	NA	6.79452	NA	NA	NA	Alive	white	72	1939	not hispanic or latino	-26594	male	NA	NA	Pharmaceutical Therapy, NOS	yes	NA	NA	NA	NA	NA
[truncated: 8,450 more rows]
[truncated: 17 more columns]

## Sheet: Table S3b
Table S3b. Immune-related genetic characteristics of cancer in PCAWG dataset
[truncated: 1,141 more rows]

[truncated: 3 more sheets: Table S3C, Table S4, Table S5]
